# Supplementary material for: Ion-tunable antiambipolarity in mixed ion–electron conducting polymers enables biorealistic organic electrochemical neurons
Source: Nat Mater. 2023 Jan 12;22(2):242–8. doi: 10.1038/s41563-022-01450-8 (PMC9894750; doi:10.1038/s41563-022-01450-8)
Supplement: Source Data Fig. 1 to 4 — Source data for Figs. 1 to 4 in a single Excel file. [file 41563_2022_1450_MOESM4_ESM.xlsx]

## Sheet: Figure 1c
Axis	x	y		x	y
Parameter	VGS	IDS		VGS	Electrons per repeating Unit
Unit	V	A		V	eru
	0	4.321e-08		0	0
	0.01	5.641e-08		0.1	0.03273
	0.02	7.394e-08		0.2	0.09543
	0.03	9.769e-08		0.3	0.1513
	0.04	1.277e-07		0.4	0.29299
	0.05	1.6629e-07		0.5	0.42205
	0.06	2.1564e-07		0.6	0.55071
	0.07	2.7567e-07		0.7	0.72552
	0.08	3.5003e-07		0.8	0.93164
	0.09	4.405e-07		0.9	1.1489
	0.1	5.5e-07		1	1.31977
	0.11	6.7981e-07		1.1	1.54294
	0.12	8.327e-07		1.2	1.77544
	0.13	1.01283e-06		1.3	1.99228
	0.14	1.22133e-06		1.4	1.98482
	0.15	1.46174e-06		1.5	2.00952
	0.16	1.73784e-06
	0.17	2.05333e-06
	0.18	2.41156e-06
	0.19	2.81596e-06
	0.2	3.26937e-06
	0.21	3.77776e-06
	0.22	4.34522e-06
	0.23	4.97443e-06
	0.24	5.67106e-06
	0.25	6.43945e-06
	0.26	7.28263e-06
	0.27	8.20647e-06
	0.28	9.21544e-06
	0.29	1.03108e-05
	0.3	1.15012e-05
	0.31	1.2789e-05
	0.32	1.41755e-05
	0.33	1.56665e-05
	0.34	1.7262e-05
	0.35	1.89672e-05
	0.36	2.07824e-05
	0.37	2.2709e-05
	0.38	2.47484e-05
	0.39	2.69021e-05
	0.4	2.91721e-05
	0.41	3.15547e-05
	0.42	3.40478e-05
	0.43	3.66435e-05
	0.44	3.9356e-05
	0.45	4.21766e-05
	0.46	4.50935e-05
	0.47	4.81087e-05
	0.48	5.12089e-05
	0.49	5.43909e-05
	0.5	5.76456e-05
	0.51	6.09637e-05
	0.52	6.43313e-05
	0.53	6.77392e-05
	0.54	7.11744e-05
	0.55	7.46226e-05
	0.56	7.80515e-05
	0.57	8.14645e-05
	0.58	8.48392e-05
	0.59	8.81551e-05
	0.6	9.13908e-05
	0.61	9.45254e-05
	0.62	9.75258e-05
	0.63	0.000100382
	0.64	0.000103052
	0.65	0.000105504
	0.66	0.000107708
	0.67	0.00010962
	0.68	0.000111203
	0.69	0.000112401
	0.7	0.000113193
	0.71	0.000113531
	0.72	0.000113382
	0.73	0.000112728
	0.74	0.000111553
	0.75	0.00010988
	0.76	0.000107731
	0.77	0.00010516
	0.78	0.000102231
	0.79	9.90024e-05
	0.8	9.5531e-05
	0.81	9.18632e-05
	0.82	8.80483e-05
	0.83	8.40826e-05
	0.84	8.00034e-05
	0.85	7.57953e-05
	0.86	7.1541e-05
	0.87	6.72192e-05
	0.88	6.28587e-05
	0.89	5.84723e-05
	0.9	5.40753e-05
	0.91	4.96771e-05
	0.92	4.53007e-05
	0.93	4.09588e-05
	0.94	3.6674e-05
	0.95	3.24893e-05
	0.96	2.84115e-05
	0.97	2.44862e-05
	0.98	2.07472e-05
	0.99	1.72471e-05
	1	1.40039e-05
	1.01	1.10727e-05
	1.02	8.4964e-06
	1.03	6.28951e-06
	1.04	4.46742e-06
	1.05	3.02757e-06
	1.06	1.94567e-06
	1.07	1.17753e-06
	1.08	6.6535e-07
	1.09	3.4407e-07
	1.1	1.5595e-07
	1.11	5.28e-08
	1.12	4.13962e-11
	1.13	-2.594e-08
	1.14	-3.817e-08
	1.15	-4.309e-08
	1.16	-4.536e-08
	1.17	-4.615e-08
	1.18	-4.67e-08
	1.19	-4.691e-08
	1.2	-4.691e-08
	1.21	-4.75e-08
	1.22	-4.771e-08
	1.23	-4.817e-08
	1.24	-4.834e-08
	1.25	-4.901e-08
	1.26	-4.901e-08
	1.27	-4.99e-08
	1.28	-5.023e-08
	1.29	-5.082e-08
	1.3	-5.065e-08
	1.31	-5.078e-08
	1.32	-5.078e-08
	1.33	-5.133e-08
	1.34	-5.191e-08
	1.35	-5.196e-08
	1.36	-5.212e-08
	1.37	-5.263e-08
	1.38	-5.275e-08
	1.39	-5.25e-08
	1.4	-5.271e-08
	1.41	-5.309e-08
	1.42	-5.338e-08
	1.43	-5.36e-08
	1.44	-5.364e-08
	1.45	-5.343e-08
	1.46	-5.364e-08
	1.47	-5.322e-08
	1.48	-5.393e-08
	1.49	-5.435e-08
	1.5	-5.385e-08
	1.5	-5.376e-08
	1.49	-5.238e-08
	1.48	-5.027e-08
	1.47	-4.948e-08
	1.46	-4.842e-08
	1.45	-4.746e-08
	1.44	-4.687e-08
	1.43	-4.552e-08
	1.42	-4.477e-08
	1.41	-4.397e-08
	1.4	-4.376e-08
	1.39	-4.262e-08
	1.38	-4.216e-08
	1.37	-4.107e-08
	1.36	-4.183e-08
	1.35	-4.073e-08
	1.34	-4.006e-08
	1.33	-3.964e-08
	1.32	-3.914e-08
	1.31	-3.922e-08
	1.3	-3.863e-08
	1.29	-3.75e-08
	1.28	-3.687e-08
	1.27	-3.674e-08
	1.26	-3.644e-08
	1.25	-3.64e-08
	1.24	-3.56e-08
	1.23	-3.556e-08
	1.22	-3.544e-08
	1.21	-3.464e-08
	1.2	-3.443e-08
	1.19	-3.384e-08
	1.18	-3.308e-08
	1.17	-3.212e-08
	1.16	-3.098e-08
	1.15	-2.93e-08
	1.14	-2.707e-08
	1.13	-2.098e-08
	1.12	-9.21e-09
	1.11	1.585e-08
	1.1	6.915e-08
	1.09	1.776e-07
	1.08	3.8648e-07
	1.07	7.6204e-07
	1.06	1.38725e-06
	1.05	2.34065e-06
	1.04	3.67595e-06
	1.03	5.41325e-06
	1.02	7.53418e-06
	1.01	1.00111e-05
	1	1.28077e-05
	0.99	1.58821e-05
	0.98	1.91945e-05
	0.97	2.27082e-05
	0.96	2.63853e-05
	0.95	3.02035e-05
	0.94	3.41149e-05
	0.93	3.81126e-05
	0.92	4.21677e-05
	0.91	4.62599e-05
	0.9	5.03681e-05
	0.89	5.44752e-05
	0.88	5.85704e-05
	0.87	6.26411e-05
	0.86	6.66699e-05
	0.85	7.06422e-05
	0.84	7.45423e-05
	0.83	7.83702e-05
	0.82	8.20798e-05
	0.81	8.56977e-05
	0.8	8.92055e-05
	0.79	9.25716e-05
	0.78	9.57562e-05
	0.77	9.87022e-05
	0.76	0.000101339
	0.75	0.000103599
	0.74	0.000105428
	0.73	0.000106778
	0.72	0.000107644
	0.71	0.000108029
	0.7	0.000107957
	0.69	0.000107467
	0.68	0.000106594
	0.67	0.000105369
	0.66	0.000103831
	0.65	0.000102018
	0.64	9.9972e-05
	0.63	9.77099e-05
	0.62	9.5267e-05
	0.61	9.26699e-05
	0.6	8.99411e-05
	0.59	8.70986e-05
	0.58	8.41609e-05
	0.57	8.11501e-05
	0.56	7.80792e-05
	0.55	7.49737e-05
	0.54	7.18269e-05
	0.53	6.86678e-05
	0.52	6.55098e-05
	0.51	6.23595e-05
	0.5	5.92352e-05
	0.49	5.61454e-05
	0.48	5.31003e-05
	0.47	5.01143e-05
	0.46	4.71895e-05
	0.45	4.4337e-05
	0.44	4.15637e-05
	0.43	3.88754e-05
	0.42	3.62872e-05
	0.41	3.37846e-05
	0.4	3.13773e-05
	0.39	2.9071e-05
	0.38	2.68679e-05
	0.37	2.4767e-05
	0.36	2.27714e-05
	0.35	2.08781e-05
	0.34	1.90917e-05
	0.33	1.74065e-05
	0.32	1.58263e-05
	0.31	1.43426e-05
	0.3	1.29573e-05
	0.29	1.16669e-05
	0.28	1.04733e-05
	0.27	9.36463e-06
	0.26	8.34297e-06
	0.25	7.40403e-06
	0.24	6.54434e-06
	0.23	5.75804e-06
	0.22	5.04375e-06
	0.21	4.3965e-06
	0.2	3.81299e-06
	0.19	3.29072e-06
	0.18	2.82348e-06
	0.17	2.40833e-06
	0.16	2.04122e-06
	0.15	1.72103e-06
	0.14	1.4398e-06
	0.13	1.19628e-06
	0.12	9.8572e-07
	0.11	8.0731e-07
	0.1	6.5472e-07
	0.09	5.2768e-07
	0.08	4.2175e-07
	0.07	3.3419e-07
	0.06	2.6331e-07
	0.05	2.0677e-07
	0.04	1.6095e-07
	0.03	1.2581e-07
	0.02	9.731e-08
	0.01	7.697e-08
	0	6.078e-08
	-0.01	4.956e-08
	-0.02	4.107e-08
	-0.03	3.405e-08
	-0.04	2.976e-08
	-0.05	2.703e-08
	-0.06	2.455e-08
	-0.07	2.35e-08
	-0.08	2.266e-08
	-0.09	2.194e-08
	-0.1	2.093e-08

## Sheet: Figure 1d
Axis	x	y	y	y	y	y	y	y	y	y	y	y	y
Parameter	VGS	IGS (at 0.05 V VDS)	IGS (at 0.1 V VDS)	IGS (at 0.15 V VDS)	IGS (at 0.2 V VDS)	IGS (at 0.25 V VDS)	IGS (at 0.3 V VDS)	IGS (at 0.35 V VDS)	IGS (at 0.4 V VDS)	IGS (at 0.45 V VDS)	IGS (at 0.5 V VDS)	IGS (at 0.55 V VDS)	IGS (at 0.6 V VDS)
Unit	V	A	A	A	A	A	A	A	A	A	A	A	A
	0	1.09269e-07	1.197e-07	1.28225e-07	1.36229e-07	1.4218e-07	1.47862e-07	1.54465e-07	1.62359e-07	1.71671e-07	1.811e-07	1.88397e-07	1.93583e-07
	0.01	6.2623e-08	6.99284e-08	7.72633e-08	8.45309e-08	9.17018e-08	9.85909e-08	1.06006e-07	1.13526e-07	1.21348e-07	1.29819e-07	1.37444e-07	1.43484e-07
	0.02	4.42142e-08	5.02075e-08	5.70503e-08	6.40908e-08	7.12995e-08	7.74904e-08	8.30757e-08	8.97672e-08	9.82755e-08	1.07179e-07	1.13993e-07	1.18918e-07
	0.03	3.40194e-08	3.92682e-08	4.5539e-08	5.18561e-08	5.80092e-08	6.28417e-08	6.88602e-08	7.64222e-08	8.46529e-08	9.25304e-08	9.86666e-08	1.02485e-07
	0.04	2.72901e-08	3.2131e-08	3.79139e-08	4.33815e-08	4.84705e-08	5.31936e-08	5.96242e-08	6.69171e-08	7.46137e-08	8.19402e-08	8.74582e-08	9.09322e-08
	0.05	2.26048e-08	2.69368e-08	3.22992e-08	3.71485e-08	4.16865e-08	4.66409e-08	5.28908e-08	5.98009e-08	6.6997e-08	7.4151e-08	7.93536e-08	8.19023e-08
	0.06	1.91014e-08	2.34965e-08	2.82448e-08	3.26146e-08	3.66564e-08	4.18421e-08	4.79153e-08	5.45142e-08	6.13612e-08	6.82377e-08	7.29608e-08	7.48702e-08
	0.07	1.6885e-08	2.10613e-08	2.54311e-08	2.93131e-08	3.32707e-08	3.82294e-08	4.41637e-08	5.05944e-08	5.73279e-08	6.40151e-08	6.81115e-08	6.94532e-08
	0.08	1.55307e-08	1.97197e-08	2.38161e-08	2.73574e-08	3.11847e-08	3.59162e-08	4.1716e-08	4.79826e-08	5.47497e-08	6.10164e-08	6.46207e-08	6.54198e-08
	0.09	1.50639e-08	1.94379e-08	2.31852e-08	2.66088e-08	3.02636e-08	3.47428e-08	4.03659e-08	4.66788e-08	5.34123e-08	5.94939e-08	6.25473e-08	6.31823e-08
	0.1	1.56443e-08	2.01445e-08	2.38371e-08	2.71135e-08	3.07431e-08	3.48479e-08	4.02734e-08	4.67293e-08	5.35258e-08	5.92373e-08	6.22697e-08	6.29258e-08
	0.11	1.70784e-08	2.22642e-08	2.59106e-08	2.91449e-08	3.2703e-08	3.64755e-08	4.18548e-08	4.84705e-08	5.53091e-08	6.07808e-08	6.37459e-08	6.47763e-08
	0.12	1.9808e-08	2.57928e-08	2.95907e-08	3.29721e-08	3.63578e-08	3.99748e-08	4.5253e-08	5.19823e-08	5.89765e-08	6.45829e-08	6.76279e-08	6.94111e-08
	0.13	2.40264e-08	3.11342e-08	3.5218e-08	3.87929e-08	4.23763e-08	4.57746e-08	5.08131e-08	5.78073e-08	6.51296e-08	7.07738e-08	7.41847e-08	7.71245e-08
	0.14	2.99103e-08	3.86752e-08	4.33184e-08	4.71751e-08	5.09813e-08	5.43796e-08	5.93509e-08	6.65133e-08	7.43529e-08	8.02452e-08	8.41903e-08	8.83835e-08
	0.15	3.79055e-08	4.90172e-08	5.44553e-08	5.89177e-08	6.30225e-08	6.64544e-08	7.13836e-08	7.88531e-08	8.71806e-08	9.3544e-08	9.83007e-08	1.04206e-07
	0.16	4.86051e-08	6.28206e-08	6.93817e-08	7.44539e-08	7.92232e-08	8.29243e-08	8.77904e-08	9.5731e-08	1.04685e-07	1.11839e-07	1.17605e-07	1.25512e-07
	0.17	6.27954e-08	8.11747e-08	8.909e-08	9.51295e-08	1.00715e-07	1.04895e-07	1.09745e-07	1.18139e-07	1.28086e-07	1.36174e-07	1.43273e-07	1.5354e-07
	0.18	8.10906e-08	1.05228e-07	1.15237e-07	1.22286e-07	1.28818e-07	1.33688e-07	1.38731e-07	1.47778e-07	1.58843e-07	1.68193e-07	1.76974e-07	1.89907e-07
	0.19	1.04887e-07	1.36334e-07	1.4901e-07	1.57649e-07	1.65438e-07	1.71238e-07	1.76562e-07	1.86294e-07	1.98781e-07	2.097e-07	2.20517e-07	2.36301e-07
	0.2	1.35265e-07	1.7636e-07	1.92935e-07	2.03193e-07	2.12534e-07	2.19516e-07	2.25463e-07	2.35759e-07	2.49957e-07	2.62777e-07	2.76033e-07	2.95317e-07
	0.21	1.74148e-07	2.28058e-07	2.48897e-07	2.6194e-07	2.72896e-07	2.81291e-07	2.88247e-07	2.99203e-07	3.1532e-07	3.30524e-07	3.46468e-07	3.69524e-07
	0.22	2.23427e-07	2.93799e-07	3.20644e-07	3.36492e-07	3.49555e-07	3.59703e-07	3.67888e-07	3.79618e-07	3.97698e-07	4.1567e-07	4.34831e-07	4.62257e-07
	0.23	2.85257e-07	3.76758e-07	4.11241e-07	4.30718e-07	4.4625e-07	4.58195e-07	4.67973e-07	4.8046e-07	5.00812e-07	5.219e-07	5.44632e-07	5.76466e-07
	0.24	3.61482e-07	4.80267e-07	5.24474e-07	5.48039e-07	5.66254e-07	5.80646e-07	5.9209e-07	6.052e-07	6.27941e-07	6.52586e-07	6.79159e-07	7.15884e-07
	0.25	4.53863e-07	6.07496e-07	6.63606e-07	6.926e-07	7.13705e-07	7.30133e-07	7.43882e-07	7.57824e-07	7.83025e-07	8.1096e-07	8.42045e-07	8.83241e-07
	0.26	5.63074e-07	7.60709e-07	8.32098e-07	8.66985e-07	8.9153e-07	9.10599e-07	9.26733e-07	9.41886e-07	9.68685e-07	1.0007e-06	1.0365e-06	1.0823e-06
	0.27	6.89757e-07	9.42361e-07	1.0333e-06	1.0753e-06	1.1035e-06	1.1256e-06	1.1438e-06	1.1599e-06	1.1887e-06	1.2252e-06	1.2655e-06	1.3159e-06
	0.28	8.32464e-07	1.1537e-06	1.2692e-06	1.3199e-06	1.3523e-06	1.3771e-06	1.3982e-06	1.416e-06	1.446e-06	1.4864e-06	1.5317e-06	1.5871e-06
	0.29	9.91195e-07	1.3943e-06	1.5412e-06	1.603e-06	1.6398e-06	1.6677e-06	1.6914e-06	1.7108e-06	1.7423e-06	1.7873e-06	1.8374e-06	1.8975e-06
	0.3	1.1645e-06	1.6661e-06	1.8519e-06	1.9278e-06	1.9702e-06	2.0013e-06	2.0276e-06	2.049e-06	2.0813e-06	2.1303e-06	2.1859e-06	2.2511e-06
	0.31	1.3529e-06	1.9674e-06	2.2023e-06	2.2951e-06	2.3448e-06	2.38e-06	2.409e-06	2.432e-06	2.4656e-06	2.5186e-06	2.5796e-06	2.6504e-06
	0.32	1.5541e-06	2.2983e-06	2.5937e-06	2.7081e-06	2.7659e-06	2.8054e-06	2.8368e-06	2.8623e-06	2.897e-06	2.9532e-06	3.0203e-06	3.0974e-06
	0.33	1.7691e-06	2.6564e-06	3.0256e-06	3.1679e-06	3.2353e-06	3.2804e-06	3.3149e-06	3.3419e-06	3.3772e-06	3.4377e-06	3.5111e-06	3.5942e-06
	0.34	1.9953e-06	3.0433e-06	3.4976e-06	3.6746e-06	3.7547e-06	3.8054e-06	3.8435e-06	3.8722e-06	3.9088e-06	3.9724e-06	4.0519e-06	4.142e-06
	0.35	2.2345e-06	3.4547e-06	4.0101e-06	4.23e-06	4.3263e-06	4.384e-06	4.426e-06	4.4558e-06	4.4938e-06	4.5608e-06	4.6465e-06	4.7443e-06
	0.36	2.4841e-06	3.8924e-06	4.5615e-06	4.8349e-06	4.95e-06	5.0167e-06	5.0622e-06	5.0951e-06	5.1339e-06	5.2023e-06	5.2948e-06	5.4e-06
	0.37	2.7446e-06	4.3531e-06	5.1518e-06	5.4885e-06	5.6282e-06	5.7058e-06	5.7553e-06	5.7902e-06	5.8294e-06	5.9019e-06	5.9995e-06	6.1123e-06
	0.38	3.0129e-06	4.8375e-06	5.7776e-06	6.1896e-06	6.3604e-06	6.4496e-06	6.5051e-06	6.5433e-06	6.5809e-06	6.6559e-06	6.7603e-06	6.8813e-06
	0.39	3.2906e-06	5.3418e-06	6.4397e-06	6.9403e-06	7.1479e-06	7.2506e-06	7.3149e-06	7.3529e-06	7.392e-06	7.4708e-06	7.5814e-06	7.7099e-06
	0.4	3.5755e-06	5.8684e-06	7.1355e-06	7.7356e-06	7.9907e-06	8.1044e-06	8.1721e-06	8.2166e-06	8.2548e-06	8.3363e-06	8.4536e-06	8.5903e-06
	0.41	3.8691e-06	6.4114e-06	7.8647e-06	8.5722e-06	8.8817e-06	9.0245e-06	9.103e-06	9.1507e-06	9.1864e-06	9.2738e-06	9.3947e-06	9.5384e-06
	0.42	4.169e-06	6.9735e-06	8.6156e-06	9.4592e-06	9.8345e-06	1.00048e-05	1.00933e-05	1.01475e-05	1.01814e-05	1.02708e-05	1.03977e-05	1.05489e-05
	0.43	4.4747e-06	7.548e-06	9.405e-06	1.03874e-05	1.08392e-05	1.1043e-05	1.11434e-05	1.12053e-05	1.12395e-05	1.13295e-05	1.14621e-05	1.16209e-05
	0.44	4.7884e-06	8.134e-06	1.02233e-05	1.13603e-05	1.18982e-05	1.21446e-05	1.22612e-05	1.23308e-05	1.23652e-05	1.24536e-05	1.25915e-05	1.27589e-05
	0.45	5.1067e-06	8.7385e-06	1.10687e-05	1.23735e-05	1.30127e-05	1.33092e-05	1.34424e-05	1.35215e-05	1.35573e-05	1.3646e-05	1.37886e-05	1.39632e-05
	0.46	5.4296e-06	9.357e-06	1.19369e-05	1.34252e-05	1.41761e-05	1.45301e-05	1.46869e-05	1.47776e-05	1.48172e-05	1.49021e-05	1.50506e-05	1.52301e-05
	0.47	5.7557e-06	9.9825e-06	1.28262e-05	1.45098e-05	1.53873e-05	1.58112e-05	1.59943e-05	1.60952e-05	1.61443e-05	1.62221e-05	1.63765e-05	1.65634e-05
	0.48	6.0814e-06	1.06174e-05	1.373e-05	1.56261e-05	1.66419e-05	1.71455e-05	1.73616e-05	1.74775e-05	1.75367e-05	1.76106e-05	1.7766e-05	1.79596e-05
	0.49	6.4084e-06	1.12578e-05	1.46512e-05	1.6771e-05	1.7938e-05	1.85337e-05	1.87897e-05	1.89229e-05	1.89938e-05	1.90647e-05	1.92211e-05	1.94179e-05
	0.5	6.7339e-06	1.19014e-05	1.55821e-05	1.79377e-05	1.92709e-05	1.99688e-05	2.02772e-05	2.0431e-05	2.05119e-05	2.0583e-05	2.07356e-05	2.09398e-05
	0.51	7.0541e-06	1.25427e-05	1.65204e-05	1.91244e-05	2.0637e-05	2.14509e-05	2.18169e-05	2.19965e-05	2.20879e-05	2.21638e-05	2.2313e-05	2.2525e-05
	0.52	7.3663e-06	1.3185e-05	1.74627e-05	2.03246e-05	2.20323e-05	2.29702e-05	2.34083e-05	2.3616e-05	2.37233e-05	2.38094e-05	2.39492e-05	2.41649e-05
	0.53	7.6704e-06	1.38163e-05	1.84039e-05	2.15332e-05	2.34533e-05	2.45303e-05	2.50449e-05	2.52888e-05	2.5414e-05	2.55096e-05	2.56416e-05	2.58607e-05
	0.54	7.9634e-06	1.44383e-05	1.93378e-05	2.27452e-05	2.48854e-05	2.61151e-05	2.67206e-05	2.70102e-05	2.71525e-05	2.72675e-05	2.73853e-05	2.76048e-05
	0.55	8.2421e-06	1.50417e-05	2.02635e-05	2.39553e-05	2.63327e-05	2.7728e-05	2.84358e-05	2.87745e-05	2.89414e-05	2.90696e-05	2.91869e-05	2.94032e-05
	0.56	8.5054e-06	1.56256e-05	2.11653e-05	2.51522e-05	2.7777e-05	2.93506e-05	3.01712e-05	3.05697e-05	3.0765e-05	3.09138e-05	3.10247e-05	3.12384e-05
	0.57	8.7505e-06	1.61815e-05	2.20519e-05	2.63374e-05	2.92222e-05	3.0988e-05	3.19342e-05	3.24043e-05	3.26338e-05	3.27966e-05	3.29093e-05	3.31219e-05
	0.58	8.9752e-06	1.671e-05	2.29051e-05	2.74977e-05	3.06524e-05	3.26292e-05	3.37081e-05	3.42618e-05	3.45313e-05	3.47168e-05	3.48379e-05	3.50389e-05
	0.59	9.1762e-06	1.7202e-05	2.37269e-05	2.86333e-05	3.20625e-05	3.42647e-05	3.54917e-05	3.61335e-05	3.64524e-05	3.66577e-05	3.67967e-05	3.69817e-05
	0.6	9.3488e-06	1.76576e-05	2.45036e-05	2.97295e-05	3.34435e-05	3.58851e-05	3.72722e-05	3.80137e-05	3.83915e-05	3.86216e-05	3.87769e-05	3.89525e-05
	0.61	9.4946e-06	1.80643e-05	2.52307e-05	3.07779e-05	3.47867e-05	3.7478e-05	3.90402e-05	3.98941e-05	4.03344e-05	4.05966e-05	4.07743e-05	4.09385e-05
	0.62	9.6084e-06	1.84207e-05	2.59012e-05	3.17729e-05	3.60817e-05	3.9033e-05	4.07828e-05	4.17629e-05	4.22778e-05	4.25781e-05	4.27651e-05	4.29355e-05
	0.63	9.6848e-06	1.87204e-05	2.65065e-05	3.27052e-05	3.73188e-05	4.05409e-05	4.24997e-05	4.3612e-05	4.42081e-05	4.45502e-05	4.47611e-05	4.49373e-05
	0.64	9.7208e-06	1.89569e-05	2.70355e-05	3.35612e-05	3.84892e-05	4.19929e-05	4.41704e-05	4.5427e-05	4.61212e-05	4.65124e-05	4.67407e-05	4.69341e-05
	0.65	9.7107e-06	1.91247e-05	2.74843e-05	3.43309e-05	3.95812e-05	4.33696e-05	4.57854e-05	4.72006e-05	4.79987e-05	4.84458e-05	4.87011e-05	4.89143e-05
	0.66	9.6485e-06	1.92133e-05	2.78387e-05	3.50048e-05	4.058e-05	4.46616e-05	4.73228e-05	4.89149e-05	4.98249e-05	5.03476e-05	5.06243e-05	5.08636e-05
	0.67	9.5316e-06	1.92132e-05	2.80882e-05	3.55651e-05	4.14678e-05	4.58542e-05	4.87723e-05	5.05573e-05	5.1593e-05	5.21838e-05	5.25e-05	5.27684e-05
	0.68	9.3502e-06	1.91158e-05	2.82214e-05	3.60011e-05	4.22346e-05	4.69311e-05	5.01174e-05	5.21151e-05	5.32805e-05	5.3962e-05	5.43138e-05	5.46092e-05
	0.69	9.1004e-06	1.89126e-05	2.82252e-05	3.62991e-05	4.28591e-05	4.78713e-05	5.13349e-05	5.35534e-05	5.48685e-05	5.56382e-05	5.60457e-05	5.6367e-05
	0.7	8.7742e-06	1.85906e-05	2.80889e-05	3.64421e-05	4.33319e-05	4.86662e-05	5.24145e-05	5.48695e-05	5.63469e-05	5.72282e-05	5.76926e-05	5.80403e-05
	0.71	8.3716e-06	1.81387e-05	2.77982e-05	3.64211e-05	4.36334e-05	4.92937e-05	5.33414e-05	5.6041e-05	5.77037e-05	5.86967e-05	5.92258e-05	5.96069e-05
	0.72	7.8752e-06	1.75546e-05	2.73446e-05	3.62208e-05	4.37502e-05	4.97378e-05	5.40909e-05	5.70497e-05	5.8918e-05	6.0036e-05	6.06366e-05	6.1057e-05
	0.73	7.3085e-06	1.68286e-05	2.67141e-05	3.58276e-05	4.36623e-05	4.99838e-05	5.46519e-05	5.78839e-05	5.99644e-05	6.12228e-05	6.19068e-05	6.23724e-05
	0.74	6.6654e-06	1.59597e-05	2.59021e-05	3.52301e-05	4.33701e-05	5.00191e-05	5.50047e-05	5.85221e-05	6.08302e-05	6.22451e-05	6.30222e-05	6.35417e-05
	0.75	5.9592e-06	1.49505e-05	2.49119e-05	3.44329e-05	4.28558e-05	4.9839e-05	5.51482e-05	5.89579e-05	6.15101e-05	6.30979e-05	6.39739e-05	6.45497e-05
	0.76	5.2035e-06	1.38144e-05	2.37393e-05	3.34228e-05	4.21219e-05	4.94303e-05	5.50717e-05	5.9185e-05	6.19906e-05	6.37659e-05	6.47498e-05	6.53972e-05
	0.77	4.4244e-06	1.25607e-05	2.24018e-05	3.2223e-05	4.11725e-05	4.88052e-05	5.47786e-05	5.91998e-05	6.2277e-05	6.42544e-05	6.53672e-05	6.60798e-05
	0.78	3.6447e-06	1.12297e-05	2.09129e-05	3.08345e-05	4.00288e-05	4.7967e-05	5.42771e-05	5.90139e-05	6.23723e-05	6.45646e-05	6.58066e-05	6.66036e-05
	0.79	2.9006e-06	9.8446e-06	1.93058e-05	2.92904e-05	3.86962e-05	4.69332e-05	5.3574e-05	5.86423e-05	6.23009e-05	6.47155e-05	6.60975e-05	6.69824e-05
	0.8	2.2168e-06	8.4567e-06	1.76062e-05	2.76037e-05	3.72014e-05	4.57285e-05	5.27057e-05	5.80966e-05	6.20462e-05	6.47136e-05	6.62518e-05	6.72312e-05
	0.81	1.6238e-06	7.0537e-06	1.58587e-05	2.58236e-05	3.55739e-05	4.43708e-05	5.16723e-05	5.74037e-05	6.16539e-05	6.45733e-05	6.62859e-05	6.73712e-05
	0.82	1.1315e-06	5.77e-06	1.40934e-05	2.3965e-05	3.38492e-05	4.28956e-05	5.05174e-05	5.65752e-05	6.11257e-05	6.43142e-05	6.62144e-05	6.74157e-05
	0.83	7.47099e-07	4.5828e-06	1.23477e-05	2.20597e-05	3.20316e-05	4.13144e-05	4.92443e-05	5.56342e-05	6.04942e-05	6.39521e-05	6.60623e-05	6.73921e-05
	0.84	4.62724e-07	3.5335e-06	1.06464e-05	2.01319e-05	3.01595e-05	3.96462e-05	4.78765e-05	5.45916e-05	5.97685e-05	6.3502e-05	6.583e-05	6.7309e-05
	0.85	2.66469e-07	2.6228e-06	9.0306e-06	1.82095e-05	2.82407e-05	3.79057e-05	4.6419e-05	5.34658e-05	5.89558e-05	6.29738e-05	6.55386e-05	6.71795e-05
	0.86	1.37898e-07	1.8781e-06	7.4746e-06	1.62971e-05	2.62868e-05	3.61094e-05	4.48883e-05	5.22542e-05	5.80671e-05	6.23842e-05	6.51803e-05	6.7004e-05
	0.87	5.85896e-08	1.2868e-06	6.078e-06	1.44294e-05	2.43133e-05	3.4256e-05	4.32858e-05	5.09664e-05	5.7115e-05	6.1723e-05	6.47735e-05	6.67983e-05
	0.88	1.25572e-08	8.39904e-07	4.8176e-06	1.26187e-05	2.23433e-05	3.23712e-05	4.16164e-05	4.96106e-05	5.60802e-05	6.09966e-05	6.4308e-05	6.65466e-05
	0.89	-1.30758e-08	5.16045e-07	3.7115e-06	1.08853e-05	2.03733e-05	3.04485e-05	3.99075e-05	4.81905e-05	5.49827e-05	6.02081e-05	6.37891e-05	6.62455e-05
	0.9	-2.65211e-08	2.94774e-07	2.7641e-06	9.2262e-06	1.84148e-05	2.84906e-05	3.81349e-05	4.67022e-05	5.38258e-05	5.93653e-05	6.32335e-05	6.59114e-05
	0.91	-3.31323e-08	1.5192e-07	1.983e-06	7.6458e-06	1.64783e-05	2.65113e-05	3.63181e-05	4.51528e-05	5.25959e-05	5.84552e-05	6.26127e-05	6.55306e-05
	0.92	-3.63832e-08	6.4381e-08	1.3626e-06	6.2109e-06	1.45896e-05	2.45215e-05	3.44542e-05	4.35405e-05	5.12965e-05	5.74826e-05	6.19359e-05	6.51057e-05
	0.93	-3.76281e-08	1.41806e-08	8.91555e-07	4.9273e-06	1.27583e-05	2.25296e-05	3.25584e-05	4.1873e-05	4.99381e-05	5.64496e-05	6.12066e-05	6.46335e-05
	0.94	-3.81453e-08	-1.34165e-08	5.50011e-07	3.799e-06	1.09996e-05	2.05428e-05	3.06279e-05	4.01509e-05	4.85076e-05	5.53433e-05	6.04186e-05	6.41164e-05
	0.95	-3.80318e-08	-2.78669e-08	3.16708e-07	2.8408e-06	9.3398e-06	1.85777e-05	2.86697e-05	3.83865e-05	4.7021e-05	5.41808e-05	5.95683e-05	6.35459e-05
	0.96	-3.77164e-08	-3.49659e-08	1.64479e-07	2.0445e-06	7.7522e-06	1.66379e-05	2.66983e-05	3.65675e-05	4.54689e-05	5.29506e-05	5.86605e-05	6.29258e-05
	0.97	-3.73463e-08	-3.8343e-08	7.10598e-08	1.4119e-06	6.3113e-06	1.4742e-05	2.47094e-05	3.47111e-05	4.38579e-05	5.16526e-05	5.76905e-05	6.22508e-05
	0.98	-3.71654e-08	-3.97855e-08	1.6784e-08	9.27662e-07	5.0172e-06	1.29043e-05	2.27147e-05	3.2818e-05	4.21871e-05	5.02872e-05	5.66529e-05	6.15183e-05
	0.99	-3.70771e-08	-4.01935e-08	-1.32483e-08	5.76436e-07	3.8791e-06	1.11401e-05	2.07275e-05	3.08821e-05	4.04603e-05	4.88572e-05	5.55543e-05	6.07266e-05
	1	-3.70267e-08	-4.00631e-08	-2.89477e-08	3.3314e-07	2.9064e-06	9.4612e-06	1.87498e-05	2.89209e-05	3.86806e-05	4.736e-05	5.43868e-05	5.98739e-05
	1.01	-3.71276e-08	-3.98444e-08	-3.66524e-08	1.74627e-07	2.0981e-06	7.8629e-06	1.68032e-05	2.69354e-05	3.68562e-05	4.58011e-05	5.31489e-05	5.89555e-05
	1.02	-3.74514e-08	-3.94785e-08	-4.04374e-08	7.65483e-08	1.4532e-06	6.4092e-06	1.48963e-05	2.49391e-05	3.49896e-05	4.41816e-05	5.18491e-05	5.79795e-05
	1.03	-3.75818e-08	-3.91841e-08	-4.19556e-08	1.91351e-08	9.59323e-07	5.1029e-06	1.30488e-05	2.29359e-05	3.30811e-05	4.25025e-05	5.04766e-05	5.69334e-05
	1.04	-3.77879e-08	-3.91168e-08	-4.2536e-08	-1.26553e-08	5.97516e-07	3.9506e-06	1.12686e-05	2.0934e-05	3.11344e-05	4.07684e-05	4.90385e-05	5.5823e-05
	1.05	-3.78846e-08	-3.91084e-08	-4.23972e-08	-2.96206e-08	3.472e-07	2.9637e-06	9.5834e-06	1.89477e-05	2.91651e-05	3.89829e-05	4.75334e-05	5.4648e-05
	1.06	-3.81958e-08	-3.91252e-08	-4.21953e-08	-3.80402e-08	1.82753e-07	2.143e-06	8.0035e-06	1.69883e-05	2.71682e-05	3.71497e-05	4.59701e-05	5.34025e-05
	1.07	-3.85911e-08	-3.92094e-08	-4.18126e-08	-4.19556e-08	8.08046e-08	1.4872e-06	6.5152e-06	1.50698e-05	2.51651e-05	3.52772e-05	4.43425e-05	5.20899e-05
	1.08	-3.83935e-08	-3.93608e-08	-4.16822e-08	-4.36378e-08	2.10319e-08	9.84104e-07	5.1947e-06	1.32115e-05	2.31574e-05	3.33653e-05	4.26637e-05	5.07209e-05
	1.09	-3.83893e-08	-3.96047e-08	-4.14047e-08	-4.43065e-08	-1.24871e-08	6.14654e-07	4.0263e-06	1.14249e-05	2.11476e-05	3.14149e-05	4.09295e-05	4.92754e-05
	1.1	-3.8486e-08	-3.97813e-08	-4.14257e-08	-4.42897e-08	-3.0243e-08	3.57899e-07	3.0254e-06	9.7215e-06	1.9155e-05	2.9438e-05	3.91371e-05	4.77664e-05
	1.11	-3.865e-08	-3.97645e-08	-4.14425e-08	-4.39659e-08	-3.92598e-08	1.89007e-07	2.191e-06	8.1252e-06	1.71853e-05	2.74364e-05	3.73055e-05	4.6202e-05
	1.12	-3.86963e-08	-4.00631e-08	-4.14215e-08	-4.36294e-08	-4.35411e-08	8.41524e-08	1.5239e-06	6.6273e-06	1.52584e-05	2.54198e-05	3.5417e-05	4.45707e-05
	1.13	-3.89066e-08	-4.04374e-08	-4.15098e-08	-4.33519e-08	-4.53874e-08	2.23651e-08	1.0093e-06	5.2883e-06	1.33891e-05	2.34002e-05	3.35039e-05	4.28868e-05
	1.14	-3.90495e-08	-4.05341e-08	-4.15855e-08	-4.31668e-08	-4.59551e-08	-1.20791e-08	6.32424e-07	4.1093e-06	1.15875e-05	2.13866e-05	3.15499e-05	4.11506e-05
	1.15	-3.92346e-08	-4.07276e-08	-4.17411e-08	-4.30575e-08	-4.59215e-08	-3.04449e-08	3.69524e-07	3.0948e-06	9.8803e-06	1.93873e-05	2.95695e-05	3.93561e-05
	1.16	-3.94196e-08	-4.09547e-08	-4.18252e-08	-4.30911e-08	-4.56565e-08	-3.99495e-08	1.96683e-07	2.2506e-06	8.2773e-06	1.7418e-05	2.75771e-05	3.75167e-05
	1.17	-3.96131e-08	-4.11355e-08	-4.17958e-08	-4.30533e-08	-4.51729e-08	-4.43612e-08	8.86484e-08	1.5704e-06	6.7711e-06	1.54833e-05	2.55621e-05	3.56442e-05
	1.18	-3.98528e-08	-4.12953e-08	-4.20397e-08	-4.31079e-08	-4.48575e-08	-4.64219e-08	2.48087e-08	1.0457e-06	5.4203e-06	1.36078e-05	2.35808e-05	3.37261e-05
	1.19	-4.01262e-08	-4.13332e-08	-4.20607e-08	-4.3171e-08	-4.45504e-08	-4.70654e-08	-1.10025e-08	6.58336e-07	4.2286e-06	1.18022e-05	2.1567e-05	3.17846e-05
	1.2	-4.03238e-08	-4.14804e-08	-4.22079e-08	-4.30995e-08	-4.45252e-08	-4.70864e-08	-3.03692e-08	3.876e-07	3.1984e-06	1.00868e-05	1.95645e-05	2.98157e-05
	1.21	-4.05257e-08	-4.15939e-08	-4.22248e-08	-4.3171e-08	-4.46135e-08	-4.67836e-08	-4.02145e-08	2.08665e-07	2.3409e-06	8.4803e-06	1.76001e-05	2.78261e-05
	1.22	-4.08664e-08	-4.17453e-08	-4.23425e-08	-4.33182e-08	-4.47187e-08	-4.64219e-08	-4.51014e-08	9.59497e-08	1.644e-06	6.962e-06	1.56712e-05	2.58355e-05
	1.23	-4.13037e-08	-4.18883e-08	-4.24392e-08	-4.33771e-08	-4.47229e-08	-4.6035e-08	-4.73135e-08	2.9086e-08	1.1042e-06	5.6008e-06	1.37998e-05	2.38323e-05
	1.24	-4.16065e-08	-4.21112e-08	-4.25528e-08	-4.33939e-08	-4.47649e-08	-4.58542e-08	-4.79402e-08	-8.8787e-09	7.02093e-07	4.3944e-06	1.2001e-05	2.18422e-05
	1.25	-4.19682e-08	-4.21827e-08	-4.27883e-08	-4.35075e-08	-4.47397e-08	-4.57743e-08	-4.79444e-08	-2.93641e-08	4.19341e-07	3.3494e-06	1.02922e-05	1.98656e-05
	1.26	-4.22836e-08	-4.24561e-08	-4.28724e-08	-4.34402e-08	-4.47944e-08	-4.58794e-08	-4.7793e-08	-3.98991e-08	2.2974e-07	2.4695e-06	8.6821e-06	1.79207e-05
	1.27	-4.2843e-08	-4.26495e-08	-4.30869e-08	-4.35705e-08	-4.48154e-08	-4.60434e-08	-4.74313e-08	-4.51561e-08	1.09597e-07	1.7535e-06	7.1699e-06	1.60169e-05
	1.28	-4.32846e-08	-4.29271e-08	-4.32888e-08	-4.37304e-08	-4.48364e-08	-4.61612e-08	-4.70696e-08	-4.75574e-08	3.7119e-08	1.1923e-06	5.8031e-06	1.41686e-05
	1.29	-4.39154e-08	-4.31794e-08	-4.34234e-08	-4.39659e-08	-4.48364e-08	-4.62705e-08	-4.67668e-08	-4.84616e-08	-4.3787e-09	7.70492e-07	4.591e-06	1.23809e-05
	1.3	-4.44579e-08	-4.35411e-08	-4.36505e-08	-4.40626e-08	-4.47649e-08	-4.62285e-08	-4.65313e-08	-4.84154e-08	-2.71898e-08	4.695e-07	3.532e-06	1.0682e-05
	1.31	-4.51224e-08	-4.38523e-08	-4.38355e-08	-4.41551e-08	-4.48028e-08	-4.62831e-08	-4.66322e-08	-4.82387e-08	-3.92009e-08	2.64518e-07	2.636e-06	9.0786e-06
	1.32	-4.59089e-08	-4.43948e-08	-4.42056e-08	-4.43696e-08	-4.49121e-08	-4.61402e-08	-4.67247e-08	-4.78182e-08	-4.51603e-08	1.32595e-07	1.8969e-06	7.5607e-06
	1.33	-4.68635e-08	-4.50299e-08	-4.44916e-08	-4.44327e-08	-4.50004e-08	-4.60603e-08	-4.69645e-08	-4.76079e-08	-4.7814e-08	5.15954e-08	1.3124e-06	6.1863e-06
	1.34	-4.78308e-08	-4.5564e-08	-4.48827e-08	-4.45799e-08	-4.51224e-08	-4.59509e-08	-4.70149e-08	-4.7406e-08	-4.88444e-08	4.3269e-09	8.66548e-07	4.9542e-06
	1.35	-4.89621e-08	-4.61065e-08	-4.51603e-08	-4.50509e-08	-4.52149e-08	-4.59173e-08	-4.71285e-08	-4.71579e-08	-4.8878e-08	-2.20379e-08	5.4157e-07	3.8694e-06
	nan	nan	nan	nan	nan	nan	nan	nan	nan	nan	nan	nan	nan
	nan	nan	nan	nan	nan	nan	nan	nan	nan	nan	nan	nan	nan
	nan	nan	nan	nan	nan	nan	nan	nan	nan	nan	nan	nan	nan
	nan	nan	nan	nan	nan	nan	nan	nan	nan	nan	nan	nan	nan
	nan	nan	nan	nan	nan	nan	nan	nan	nan	nan	nan	nan	nan
	nan	nan	nan	nan	nan	nan	nan	nan	nan	nan	nan	nan	nan
	nan	nan	nan	nan	nan	nan	nan	nan	nan	nan	nan	nan	nan
	nan	nan	nan	nan	nan	nan	nan	nan	nan	nan	nan	nan	nan
	nan	nan	nan	nan	nan	nan	nan	nan	nan	nan	nan	nan	nan
	nan	nan	nan	nan	nan	nan	nan	nan	nan	nan	nan	nan	nan
	nan	nan	nan	nan	nan	nan	nan	nan	nan	nan	nan	nan	nan
	nan	nan	nan	nan	nan	nan	nan	nan	nan	nan	nan	nan	nan
	nan	nan	nan	nan	nan	nan	nan	nan	nan	nan	nan	nan	nan
	nan	nan	nan	nan	nan	nan	nan	nan	nan	nan	nan	nan	nan
	nan	nan	nan	nan	nan	nan	nan	nan	nan	nan	nan	nan	nan
	nan	nan	nan	nan	nan	nan	nan	nan	nan	nan	nan	nan	nan
	nan	nan	nan	nan	nan	nan	nan	nan	nan	nan	nan	nan	nan
	nan	nan	nan	nan	nan	nan	nan	nan	nan	nan	nan	nan	nan
	nan	nan	nan	nan	nan	nan	nan	nan	nan	nan	nan	nan	nan
	nan	nan	nan	nan	nan	nan	nan	nan	nan	nan	nan	nan	nan
	nan	nan	nan	nan	nan	nan	nan	nan	nan	nan	nan	nan	nan
	nan	nan	nan	nan	nan	nan	nan	nan	nan	nan	nan	nan	nan
	nan	nan	nan	nan	nan	nan	nan	nan	nan	nan	nan	nan	nan
	nan	nan	nan	nan	nan	nan	nan	nan	nan	nan	nan	nan	nan
	nan	nan	nan	nan	nan	nan	nan	nan	nan	nan	nan	nan	nan
	nan	nan	nan	nan	nan	nan	nan	nan	nan	nan	nan	nan	nan
	nan	nan	nan	nan	nan	nan	nan	nan	nan	nan	nan	nan	nan
	nan	nan	nan	nan	nan	nan	nan	nan	nan	nan	nan	nan	nan
	nan	nan	nan	nan	nan	nan	nan	nan	nan	nan	nan	nan	nan
	nan	nan	nan	nan	nan	nan	nan	nan	nan	nan	nan	nan	nan
	nan	nan	nan	nan	nan	nan	nan	nan	nan	nan	nan	nan	nan
	nan	nan	nan	nan	nan	nan	nan	nan	nan	nan	nan	nan	nan
	nan	nan	nan	nan	nan	nan	nan	nan	nan	nan	nan	nan	nan
	nan	nan	nan	nan	nan	nan	nan	nan	nan	nan	nan	nan	nan
	nan	nan	nan	nan	nan	nan	nan	nan	nan	nan	nan	nan	nan
	nan	nan	nan	nan	nan	nan	nan	nan	nan	nan	nan	nan	nan
	nan	nan	nan	nan	nan	nan	nan	nan	nan	nan	nan	nan	nan
	nan	nan	nan	nan	nan	nan	nan	nan	nan	nan	nan	nan	nan
	nan	nan	nan	nan	nan	nan	nan	nan	nan	nan	nan	nan	nan
	nan	nan	nan	nan	nan	nan	nan	nan	nan	nan	nan	nan	nan
	nan	nan	nan	nan	nan	nan	nan	nan	nan	nan	nan	nan	nan
	nan	nan	nan	nan	nan	nan	nan	nan	nan	nan	nan	nan	nan
	nan	nan	nan	nan	nan	nan	nan	nan	nan	nan	nan	nan	nan
	nan	nan	nan	nan	nan	nan	nan	nan	nan	nan	nan	nan	nan
	nan	nan	nan	nan	nan	nan	nan	nan	nan	nan	nan	nan	nan
	nan	nan	nan	nan	nan	nan	nan	nan	nan	nan	nan	nan	nan
	nan	nan	nan	nan	nan	nan	nan	nan	nan	nan	nan	nan	nan
	nan	nan	nan	nan	nan	nan	nan	nan	nan	nan	nan	nan	nan
	nan	nan	nan	nan	nan	nan	nan	nan	nan	nan	nan	nan	nan
	nan	nan	nan	nan	nan	nan	nan	nan	nan	nan	nan	nan	nan
	nan	nan	nan	nan	nan	nan	nan	nan	nan	nan	nan	nan	nan
	nan	nan	nan	nan	nan	nan	nan	nan	nan	nan	nan	nan	nan
	nan	nan	nan	nan	nan	nan	nan	nan	nan	nan	nan	nan	nan
	nan	nan	nan	nan	nan	nan	nan	nan	nan	nan	nan	nan	nan
	nan	nan	nan	nan	nan	nan	nan	nan	nan	nan	nan	nan	nan
	nan	nan	nan	nan	nan	nan	nan	nan	nan	nan	nan	nan	nan
	nan	nan	nan	nan	nan	nan	nan	nan	nan	nan	nan	nan	nan
	nan	nan	nan	nan	nan	nan	nan	nan	nan	nan	nan	nan	nan
	nan	nan	nan	nan	nan	nan	nan	nan	nan	nan	nan	nan	nan
	nan	nan	nan	nan	nan	nan	nan	nan	nan	nan	nan	nan	nan
	nan	nan	nan	nan	nan	nan	nan	nan	nan	nan	nan	nan	nan
	nan	nan	nan	nan	nan	nan	nan	nan	nan	nan	nan	nan	nan
	nan	nan	nan	nan	nan	nan	nan	nan	nan	nan	nan	nan	nan
	nan	nan	nan	nan	nan	nan	nan	nan	nan	nan	nan	nan	nan
	nan	nan	nan	nan	nan	nan	nan	nan	nan	nan	nan	nan	nan
	nan	nan	nan	nan	nan	nan	nan	nan	nan	nan	nan	nan	nan
	nan	nan	nan	nan	nan	nan	nan	nan	nan	nan	nan	nan	nan
	nan	nan	nan	nan	nan	nan	nan	nan	nan	nan	nan	nan	nan
	nan	nan	nan	nan	nan	nan	nan	nan	nan	nan	nan	nan	nan
	nan	nan	nan	nan	nan	nan	nan	nan	nan	nan	nan	nan	nan
	nan	nan	nan	nan	nan	nan	nan	nan	nan	nan	nan	nan	nan
	nan	nan	nan	nan	nan	nan	nan	nan	nan	nan	nan	nan	nan
	nan	nan	nan	nan	nan	nan	nan	nan	nan	nan	nan	nan	nan
	nan	nan	nan	nan	nan	nan	nan	nan	nan	nan	nan	nan	nan
	nan	nan	nan	nan	nan	nan	nan	nan	nan	nan	nan	nan	nan
	nan	nan	nan	nan	nan	nan	nan	nan	nan	nan	nan	nan	nan
	nan	nan	nan	nan	nan	nan	nan	nan	nan	nan	nan	nan	nan
	nan	nan	nan	nan	nan	nan	nan	nan	nan	nan	nan	nan	nan
	nan	nan	nan	nan	nan	nan	nan	nan	nan	nan	nan	nan	nan
	nan	nan	nan	nan	nan	nan	nan	nan	nan	nan	nan	nan	nan
	nan	nan	nan	nan	nan	nan	nan	nan	nan	nan	nan	nan	nan
	nan	nan	nan	nan	nan	nan	nan	nan	nan	nan	nan	nan	nan
	nan	nan	nan	nan	nan	nan	nan	nan	nan	nan	nan	nan	nan
	nan	nan	nan	nan	nan	nan	nan	nan	nan	nan	nan	nan	nan
	nan	nan	nan	nan	nan	nan	nan	nan	nan	nan	nan	nan	nan
	nan	nan	nan	nan	nan	nan	nan	nan	nan	nan	nan	nan	nan
	nan	nan	nan	nan	nan	nan	nan	nan	nan	nan	nan	nan	nan
	nan	nan	nan	nan	nan	nan	nan	nan	nan	nan	nan	nan	nan
	nan	nan	nan	nan	nan	nan	nan	nan	nan	nan	nan	nan	nan
	nan	nan	nan	nan	nan	nan	nan	nan	nan	nan	nan	nan	nan
	nan	nan	nan	nan	nan	nan	nan	nan	nan	nan	nan	nan	nan
	nan	nan	nan	nan	nan	nan	nan	nan	nan	nan	nan	nan	nan
	nan	nan	nan	nan	nan	nan	nan	nan	nan	nan	nan	nan	nan
	nan	nan	nan	nan	nan	nan	nan	nan	nan	nan	nan	nan	nan
	nan	nan	nan	nan	nan	nan	nan	nan	nan	nan	nan	nan	nan
	nan	nan	nan	nan	nan	nan	nan	nan	nan	nan	nan	nan	nan
	nan	nan	nan	nan	nan	nan	nan	nan	nan	nan	nan	nan	nan
	nan	nan	nan	nan	nan	nan	nan	nan	nan	nan	nan	nan	nan
	nan	nan	nan	nan	nan	nan	nan	nan	nan	nan	nan	nan	nan
	nan	nan	nan	nan	nan	nan	nan	nan	nan	nan	nan	nan	nan
	nan	nan	nan	nan	nan	nan	nan	nan	nan	nan	nan	nan	nan
	nan	nan	nan	nan	nan	nan	nan	nan	nan	nan	nan	nan	nan
	nan	nan	nan	nan	nan	nan	nan	nan	nan	nan	nan	nan	nan
	nan	nan	nan	nan	nan	nan	nan	nan	nan	nan	nan	nan	nan
	nan	nan	nan	nan	nan	nan	nan	nan	nan	nan	nan	nan	nan
	nan	nan	nan	nan	nan	nan	nan	nan	nan	nan	nan	nan	nan
	nan	nan	nan	nan	nan	nan	nan	nan	nan	nan	nan	nan	nan
	nan	nan	nan	nan	nan	nan	nan	nan	nan	nan	nan	nan	nan
	nan	nan	nan	nan	nan	nan	nan	nan	nan	nan	nan	nan	nan
	nan	nan	nan	nan	nan	nan	nan	nan	nan	nan	nan	nan	nan
	nan	nan	nan	nan	nan	nan	nan	nan	nan	nan	nan	nan	nan
	nan	nan	nan	nan	nan	nan	nan	nan	nan	nan	nan	nan	nan
	nan	nan	nan	nan	nan	nan	nan	nan	nan	nan	nan	nan	nan
	nan	nan	nan	nan	nan	nan	nan	nan	nan	nan	nan	nan	nan
	nan	nan	nan	nan	nan	nan	nan	nan	nan	nan	nan	nan	nan

## Sheet: Figure 1e
		Ag/AgCl			BBL			BBL:PEI 1:2			BBL:PEI 1:4			PEDOT:PSS			Pg42T-T
Axis	x	y		x	y		x	y		x	y		x	y		x	y
Parameter	VGS	IDS		VGS	IDS		VGS	IDS		VGS	IDS		VGS	IDS		VGS	IDS
Unit	V	A		V	A		V	A		V	A		V	A		V	A
	-0.1	7.54935e-09		-0.1	5.29983e-09		-0.4	2.15719e-08		-0.4	3.07253e-08		0.1	1.88366e-09		-0.1	9.6351e-09
	-0.09	5.98831e-09		-0.09	3.88254e-09		-0.39	1.73193e-08		-0.39	2.49845e-08		0.11	1.64143e-09		-0.09	9.89079e-09
	-0.08	5.28853e-09		-0.08	2.97283e-09		-0.38	1.42107e-08		-0.38	2.13804e-08		0.12	1.31845e-09		-0.08	1.12365e-08
	-0.07	5.02611e-09		-0.07	2.57072e-09		-0.37	1.20037e-08		-0.37	1.82707e-08		0.13	1.22425e-09		-0.07	1.37799e-08
	-0.06	5.10685e-09		-0.06	2.04336e-09		-0.36	1.03552e-08		-0.36	1.60125e-08		0.14	1.305e-09		-0.06	1.73596e-08
	-0.05	5.82009e-09		-0.05	1.81263e-09		-0.35	8.92872e-09		-0.35	1.40736e-08		0.15	1.61451e-09		-0.05	2.17063e-08
	-0.04	6.66117e-09		-0.04	1.66761e-09		-0.34	7.89251e-09		-0.34	1.23173e-08		0.16	1.70871e-09		-0.04	2.74794e-08
	-0.03	8.02035e-09		-0.03	1.60169e-09		-0.33	6.81593e-09		-0.33	1.12832e-08		0.17	2.247e-09		-0.03	3.11936e-08
	-0.02	1.02744e-08		-0.02	1.33141e-09		-0.32	5.97485e-09		-0.32	1.01959e-08		0.18	3.43124e-09		-0.02	3.50559e-08
	-0.01	1.35311e-08		-0.01	1.27209e-09		-0.31	5.5644e-09		-0.31	9.60287e-09		0.19	4.81734e-09		-0.01	4.2767e-08
	0	1.80662e-08		0	1.1798e-09		-0.3	5.20105e-09		-0.3	9.50403e-09		0.2	7.45497e-09		0	5.42197e-08
	0.01	2.39203e-08		0.01	1.17321e-09		-0.29	4.85117e-09		-0.29	9.40518e-09		0.21	1.08058e-08		0.01	6.95482e-08
	0.02	3.21027e-08		0.02	1.24572e-09		-0.28	4.87808e-09		-0.28	9.84618e-09		0.22	1.50987e-08		0.02	8.92641e-08
	0.03	4.25797e-08		0.03	1.33801e-09		-0.27	4.90499e-09		-0.27	1.07282e-08		0.23	2.01452e-08		0.03	1.14323e-07
	0.04	5.63607e-08		0.04	1.37097e-09		-0.26	5.25488e-09		-0.26	1.19447e-08		0.24	2.63086e-08		0.04	1.45505e-07
	0.05	7.37954e-08		0.05	1.77967e-09		-0.25	5.85373e-09		-0.25	1.41345e-08		0.25	3.31315e-08		0.05	1.83954e-07
	0.06	9.59472e-08		0.06	2.1752e-09		-0.24	6.74864e-09		-0.24	1.72898e-08		0.26	3.68726e-08		0.06	2.31662e-07
	0.07	1.23597e-07		0.07	2.86077e-09		-0.23	8.20876e-09		-0.23	2.19127e-08		0.27	4.32649e-08		0.07	2.89181e-07
	0.08	1.57531e-07		0.08	3.63863e-09		-0.22	1.04696e-08		-0.22	2.82161e-08		0.28	5.44216e-08		0.08	3.57884e-07
	0.09	1.99089e-07		0.09	4.66699e-09		-0.21	1.341e-08		-0.21	3.65878e-08		0.29	6.96156e-08		0.09	4.39614e-07
	0.1	2.49347e-07		0.1	5.66239e-09		-0.2	1.79249e-08		-0.2	4.74839e-08		0.3	8.93584e-08		0.1	5.34761e-07
	0.11	3.10002e-07		0.11	6.67756e-09		-0.19	2.37184e-08		-0.19	6.1414e-08		0.31	1.14013e-07		0.11	6.45318e-07
	0.12	3.8172e-07		0.12	8.45082e-09		-0.18	3.14971e-08		-0.18	7.91458e-08		0.32	1.45707e-07		0.12	7.7411e-07
	0.13	4.66175e-07		0.13	1.08371e-08		-0.17	4.17521e-08		-0.17	1.01303e-07		0.33	1.83147e-07		0.13	9.22026e-07
	0.14	5.64257e-07		0.14	1.45023e-08		-0.16	5.51764e-08		-0.16	1.28616e-07		0.34	2.29038e-07		0.14	1.09195e-06
	0.15	6.77983e-07		0.15	1.95321e-08		-0.15	7.20123e-08		-0.15	1.6227e-07		0.35	2.84445e-07		0.15	1.28725e-06
	0.16	8.07812e-07		0.16	2.61837e-08		-0.14	9.2798e-08		-0.14	2.0244e-07		0.36	3.52111e-07		0.16	1.51002e-06
	0.17	9.56629e-07		0.17	3.4945e-08		-0.13	1.19061e-07		-0.13	2.51013e-07		0.37	4.3197e-07		0.17	1.76486e-06
	0.18	1.12551e-06		0.18	4.64026e-08		-0.12	1.50829e-07		-0.12	3.08345e-07		0.38	5.26661e-07		0.18	2.05435e-06
	0.19	1.31523e-06		0.19	6.08333e-08		-0.11	1.90025e-07		-0.11	3.76185e-07		0.39	6.36114e-07		0.19	2.38125e-06
	0.2	1.52904e-06		0.2	7.93051e-08		-0.1	2.37296e-07		-0.1	4.55302e-07		0.4	7.61986e-07		0.2	2.74315e-06
	0.21	1.76826e-06		0.21	1.0249e-07		-0.09	2.93887e-07		-0.09	5.47117e-07		0.41	9.05878e-07		0.21	3.13581e-06
	0.22	2.0351e-06		0.22	1.3122e-07		-0.08	3.60793e-07		-0.08	6.52443e-07		0.42	1.06947e-06		0.22	3.56178e-06
	0.23	2.33146e-06		0.23	1.66153e-07		-0.07	4.39609e-07		-0.07	7.73266e-07		0.43	1.25439e-06		0.23	4.02362e-06
	0.24	2.65882e-06		0.24	2.08535e-07		-0.06	5.31285e-07		-0.06	9.09791e-07		0.44	1.46597e-06		0.24	4.52735e-06
	0.25	3.02019e-06		0.25	2.59059e-07		-0.05	6.37158e-07		-0.05	1.06422e-06		0.45	1.70642e-06		0.25	5.07834e-06
	0.26	3.41768e-06		0.26	3.1874e-07		-0.04	7.58502e-07		-0.04	1.23793e-06		0.46	1.98014e-06		0.26	5.68131e-06
	0.27	3.85404e-06		0.27	3.89107e-07		-0.03	8.96997e-07		-0.03	1.43214e-06		0.47	2.29201e-06		0.27	6.34037e-06
	0.28	4.32997e-06		0.28	4.7136e-07		-0.02	1.05329e-06		-0.02	1.64756e-06		0.48	2.65039e-06		0.28	7.06013e-06
	0.29	4.84794e-06		0.29	5.67134e-07		-0.01	1.22978e-06		-0.01	1.88666e-06		0.49	3.04638e-06		0.29	7.8406e-06
	0.3	5.41203e-06		0.3	6.78367e-07		0	1.42708e-06		0	2.15003e-06		0.5	3.47745e-06		0.3	8.68665e-06
	0.31	6.02438e-06		0.31	8.0651e-07		0.01	1.64882e-06		0.01	2.44059e-06		0.51	3.93622e-06		0.31	9.58982e-06
	0.32	6.68283e-06		0.32	9.53717e-07		0.02	1.89489e-06		0.02	2.75911e-06		0.52	4.4254e-06		0.32	1.05476e-05
	0.33	7.38933e-06		0.33	1.12085e-06		0.03	2.16695e-06		0.03	3.10532e-06		0.53	4.95502e-06		0.33	1.15613e-05
	0.34	8.14719e-06		0.34	1.3112e-06		0.04	2.46858e-06		0.04	3.48331e-06		0.54	5.53164e-06		0.34	1.26294e-05
	0.35	8.96021e-06		0.35	1.52425e-06		0.05	2.80097e-06		0.05	3.8931e-06		0.55	6.15982e-06		0.35	1.37601e-05
	0.36	9.82387e-06		0.36	1.76215e-06		0.06	3.16778e-06		0.06	4.33983e-06		0.56	6.84235e-06		0.36	1.495e-05
	0.37	1.07457e-05		0.37	2.0256e-06		0.07	3.56832e-06		0.07	4.81897e-06		0.57	7.58458e-06		0.37	1.62011e-05
	0.38	1.17212e-05		0.38	2.31539e-06		0.08	4.0075e-06		0.08	5.33581e-06		0.58	8.39122e-06		0.38	1.75019e-05
	0.39	1.27548e-05		0.39	2.63263e-06		0.09	4.48711e-06		0.09	5.88917e-06		0.59	9.26237e-06		0.39	1.88542e-05
	0.4	1.38653e-05		0.4	2.97752e-06		0.1	5.00855e-06		0.1	6.48224e-06		0.6	1.01983e-05		0.4	2.0249e-05
	0.41	1.49991e-05		0.41	3.35252e-06		0.11	5.57317e-06		0.11	7.1149e-06		0.61	1.11977e-05		0.41	2.16934e-05
	0.42	1.61868e-05		0.42	3.76018e-06		0.12	6.18519e-06		0.12	7.79541e-06		0.62	1.22655e-05		0.42	2.31811e-05
	0.43	1.7424e-05		0.43	4.2002e-06		0.13	6.84296e-06		0.13	8.50906e-06		0.63	1.34084e-05		0.43	2.4702e-05
	0.44	1.87131e-05		0.44	4.68049e-06		0.14	7.5467e-06		0.14	9.26299e-06		0.64	1.46232e-05		0.44	2.61952e-05
	0.45	2.00471e-05		0.45	5.20065e-06		0.15	8.2978e-06		0.15	1.00613e-05		0.65	1.59058e-05		0.45	2.77718e-05
	0.46	2.14327e-05		0.46	5.76433e-06		0.16	9.09347e-06		0.16	1.09136e-05		0.66	1.72488e-05		0.46	2.95732e-05
	0.47	2.28662e-05		0.47	6.37379e-06		0.17	9.94504e-06		0.17	1.1825e-05		0.67	1.86437e-05		0.47	3.12866e-05
	0.48	2.43377e-05		0.48	7.03111e-06		0.18	1.08474e-05		0.18	1.27838e-05		0.68	2.00841e-05		0.48	3.30394e-05
	0.49	2.58517e-05		0.49	7.73512e-06		0.19	1.18066e-05		0.19	1.3804e-05		0.69	2.15579e-05		0.49	3.48107e-05
	0.5	2.74024e-05		0.5	8.48582e-06		0.2	1.28675e-05		0.2	1.48797e-05		0.7	2.30907e-05		0.5	3.65779e-05
	0.51	2.89844e-05		0.51	9.28375e-06		0.21	1.39357e-05		0.21	1.60175e-05		0.71	2.46754e-05		0.51	3.83375e-05
	0.52	3.0589e-05		0.52	1.01285e-05		0.22	1.50602e-05		0.22	1.7203e-05		0.72	2.61197e-05		0.52	4.00723e-05
	0.53	3.22179e-05		0.53	1.1021e-05		0.23	1.62382e-05		0.23	1.84368e-05		0.73	2.77129e-05		0.53	4.1767e-05
	0.54	3.38587e-05		0.54	1.19613e-05		0.24	1.74618e-05		0.24	1.97295e-05		0.74	2.97247e-05		0.54	4.34225e-05
	0.55	3.55104e-05		0.55	1.29526e-05		0.25	1.87397e-05		0.25	2.10606e-05		0.75	3.1492e-05		0.55	4.49224e-05
	0.56	3.71642e-05		0.56	1.3949e-05		0.26	2.00636e-05		0.26	2.24566e-05		0.76	3.3376e-05		0.56	4.6354e-05
	0.57	3.88237e-05		0.57	1.50156e-05		0.27	2.14365e-05		0.27	2.38953e-05		0.77	3.52451e-05		0.57	4.76801e-05
	0.58	4.04631e-05		0.58	1.61306e-05		0.28	2.28529e-05		0.28	2.53595e-05		0.78	3.71183e-05		0.58	4.88713e-05
	0.59	4.20631e-05		0.59	1.73096e-05		0.29	2.43051e-05		0.29	2.68722e-05		0.79	3.89716e-05		0.59	4.99111e-05
	0.6	4.36277e-05		0.6	1.84833e-05		0.3	2.57968e-05		0.3	2.84184e-05		0.8	4.07788e-05		0.6	5.07827e-05
	0.61	4.51418e-05		0.61	1.97385e-05		0.31	2.73213e-05		0.31	2.99667e-05		0.81	4.25118e-05		0.61	5.14629e-05
	0.62	4.6593e-05		0.62	2.10243e-05		0.32	2.88713e-05		0.32	3.15374e-05		0.82	4.41514e-05		0.62	5.19334e-05
	0.63	4.79581e-05		0.63	2.23509e-05		0.33	3.04529e-05		0.33	3.31444e-05		0.83	4.56381e-05		0.63	5.21709e-05
	0.64	4.92128e-05		0.64	2.37172e-05		0.34	3.2041e-05		0.34	3.47398e-05		0.84	4.6982e-05		0.64	5.2162e-05
	0.65	5.03264e-05		0.65	2.51214e-05		0.35	3.36449e-05		0.35	3.63384e-05		0.85	4.82261e-05		0.65	5.19086e-05
	0.66	5.12912e-05		0.66	2.65554e-05		0.36	3.52558e-05		0.36	3.79199e-05		0.86	4.93053e-05		0.66	5.14056e-05
	0.67	5.20823e-05		0.67	2.80221e-05		0.37	3.68752e-05		0.37	3.94909e-05		0.87	5.01956e-05		0.67	5.06804e-05
	0.68	5.26714e-05		0.68	2.9509e-05		0.38	3.84797e-05		0.38	4.10271e-05		0.88	5.08867e-05		0.68	4.97558e-05
	0.69	5.30484e-05		0.69	3.10138e-05		0.39	4.00678e-05		0.39	4.25142e-05		0.89	5.13606e-05		0.69	4.86679e-05
	0.7	5.3197e-05		0.7	3.25445e-05		0.4	4.16261e-05		0.4	4.39506e-05		0.9	5.15978e-05		0.7	4.74358e-05
	0.71	5.31055e-05		0.71	3.40886e-05		0.41	4.3131e-05		0.41	4.53261e-05		0.91	5.15889e-05		0.71	4.60852e-05
	0.72	5.27696e-05		0.72	3.56398e-05		0.42	4.45893e-05		0.42	4.66455e-05		0.92	5.13301e-05		0.72	4.4622e-05
	0.73	5.22002e-05		0.73	3.72015e-05		0.43	4.59696e-05		0.43	4.78744e-05		0.93	5.0821e-05		0.73	4.306e-05
	0.74	5.13958e-05		0.74	3.87512e-05		0.44	4.72726e-05		0.44	4.90087e-05		0.94	5.00921e-05		0.74	4.14135e-05
	0.75	5.0398e-05		0.75	4.02909e-05		0.45	4.84767e-05		0.45	4.99989e-05		0.95	4.91757e-05		0.75	3.96841e-05
	0.76	4.92279e-05		0.76	4.18076e-05		0.46	4.95596e-05		0.46	5.08485e-05		0.96	4.8091e-05		0.76	3.78631e-05
	0.77	4.79021e-05		0.77	4.32899e-05		0.47	5.04997e-05		0.47	5.15546e-05		0.97	4.68678e-05		0.77	3.59415e-05
	0.78	4.64454e-05		0.78	4.47169e-05		0.48	5.12725e-05		0.48	5.20727e-05		0.98	4.55229e-05		0.78	3.39146e-05
	0.79	4.48749e-05		0.79	4.6093e-05		0.49	5.18627e-05		0.49	5.24011e-05		0.99	4.40637e-05		0.79	3.17963e-05
	0.8	4.32041e-05		0.8	4.73726e-05		0.5	5.22459e-05		0.5	5.25142e-05		1	4.25025e-05		0.8	2.96104e-05
	0.81	4.14473e-05		0.81	4.85473e-05		0.51	5.2403e-05		0.51	5.24254e-05		1.01	4.08582e-05		0.81	2.7395e-05
	0.82	3.96158e-05		0.82	4.96032e-05		0.52	5.23379e-05		0.52	5.20842e-05		1.02	3.91221e-05		0.82	2.51333e-05
	0.83	3.76991e-05		0.83	5.05354e-05		0.53	5.20412e-05		0.53	5.15437e-05		1.03	3.72928e-05		0.83	2.29585e-05
	0.84	3.57121e-05		0.84	5.13283e-05		0.54	5.15171e-05		0.54	5.07762e-05		1.04	3.53565e-05		0.84	2.08521e-05
	0.85	3.36444e-05		0.85	5.19623e-05		0.55	5.0779e-05		0.55	4.98052e-05		1.05	3.33103e-05		0.85	1.87967e-05
	0.86	3.15025e-05		0.86	5.24258e-05		0.56	4.98491e-05		0.56	4.8665e-05		1.06	3.11749e-05		0.86	1.68014e-05
	0.87	2.93055e-05		0.87	5.2712e-05		0.57	4.87437e-05		0.57	4.73919e-05		1.07	2.89889e-05		0.87	1.48715e-05
	0.88	2.70671e-05		0.88	5.28058e-05		0.58	4.74945e-05		0.58	4.60043e-05		1.08	2.67853e-05		0.88	1.30107e-05
	0.89	2.48222e-05		0.89	5.2721e-05		0.59	4.61192e-05		0.59	4.45006e-05		1.09	2.45038e-05		0.89	1.12322e-05
	0.9	2.26024e-05		0.9	5.24482e-05		0.6	4.46433e-05		0.6	4.29257e-05		1.1	2.23148e-05		0.9	9.54588e-06
	0.91	2.04382e-05		0.91	5.19808e-05		0.61	4.3069e-05		0.61	4.12579e-05		1.11	2.03346e-05		0.91	7.96731e-06
	0.92	1.82835e-05		0.92	5.13274e-05		0.62	4.14201e-05		0.62	3.9521e-05		1.12	1.81833e-05		0.92	6.5129e-06
	0.93	1.61811e-05		0.93	5.05112e-05		0.63	3.96938e-05		0.63	3.77322e-05		1.13	1.61082e-05		0.93	5.2e-06
	0.94	1.41407e-05		0.94	4.95463e-05		0.64	3.78863e-05		0.64	3.58619e-05		1.14	1.4113e-05		0.94	4.03821e-06
	0.95	1.21672e-05		0.95	4.84583e-05		0.65	3.59948e-05		0.65	3.3935e-05		1.15	1.21979e-05		0.95	3.04118e-06
	0.96	1.0299e-05		0.96	4.72602e-05		0.66	3.4025e-05		0.66	3.19382e-05		1.16	1.0379e-05		0.96	2.20788e-06
	0.97	8.5529e-06		0.97	4.59677e-05		0.67	3.19856e-05		0.67	2.98802e-05		1.17	8.674e-06		0.97	1.53929e-06
	0.98	6.94552e-06		0.98	4.4588e-05		0.68	2.98772e-05		0.68	2.78021e-05		1.18	7.09895e-06		0.98	1.02436e-06
	0.99	5.49959e-06		0.99	4.31315e-05		0.69	2.77294e-05		0.69	2.57101e-05		1.19	5.67288e-06		0.99	6.45103e-07
	1	4.22797e-06		1	4.16216e-05		0.7	2.55495e-05		0.7	2.35943e-05		1.2	4.41408e-06		1	3.80507e-07
	1.01	3.14222e-06		1.01	4.00355e-05		0.71	2.3374e-05		0.71	2.14943e-05		1.21	3.33384e-06		1.01	2.05567e-07
	1.02	2.24771e-06		1.02	3.83843e-05		0.72	2.12253e-05		0.72	1.94418e-05		1.22	2.42872e-06		1.02	9.69755e-08
	1.03	1.53892e-06		1.03	3.66638e-05		0.73	1.91131e-05		0.73	1.74301e-05		1.23	1.701e-06		1.03	3.27681e-08
	1.04	1.00138e-06		1.04	3.48642e-05		0.74	1.70485e-05		0.74	1.54617e-05		1.24	1.1389e-06		1.04	-2.19382e-09
	1.05	6.14966e-07		1.05	3.29988e-05		0.75	1.50416e-05		0.75	1.3552e-05		1.25	7.23375e-07		1.05	-2.04957e-08
	1.06	3.51513e-07		1.06	3.10558e-05		0.76	1.3101e-05		0.76	1.1723e-05		1.26	4.31136e-07		1.06	-2.96601e-08
	1.07	1.82233e-07		1.07	2.90922e-05		0.77	1.12161e-05		0.77	9.99694e-06		1.27	2.35754e-07		1.07	-3.34012e-08
	1.08	8.45214e-08		1.08	2.7329e-05		0.78	9.45865e-06		0.78	8.38877e-06		1.28	1.12654e-07		1.08	-3.47065e-08
	1.09	2.49902e-08		1.09	2.53264e-05		0.79	7.82065e-06		0.79	6.90047e-06		1.29	3.94564e-08		1.09	-3.48411e-08
	1.1	-8.21585e-09		1.1	2.32549e-05		0.8	6.32292e-06		0.8	5.5538e-06		1.3	-1.35954e-09		1.1	-3.44105e-08
	1.11	-2.49096e-08		1.11	2.12277e-05		0.81	4.97999e-06		0.81	4.38347e-06		1.31	-2.30661e-08		1.11	-3.38587e-08
	1.12	-3.28629e-08		1.12	1.92377e-05		0.82	3.81014e-06		0.82	3.3661e-06		1.32	-3.40069e-08		1.12	-3.38453e-08
	1.13	-3.62743e-08		1.13	1.72844e-05		0.83	2.81459e-06		0.83	2.48367e-06		1.33	-3.87035e-08		1.13	-3.40068e-08
	1.14	-3.72701e-08		1.14	1.53877e-05		0.84	2.00004e-06		0.84	1.76617e-06		1.34	-4.0278e-08		1.14	-3.43566e-08
	1.15	-3.6974e-08		1.15	1.35543e-05		0.85	1.35916e-06		0.85	1.20543e-06		1.35	-4.01838e-08		1.15	-3.49622e-08
	1.16	-3.64021e-08		1.16	1.17614e-05		0.86	8.76487e-07		0.86	7.82452e-07		1.36	-3.98743e-08		1.16	-3.51641e-08
	1.17	-3.63146e-08		1.17	1.00796e-05		0.87	5.31352e-07		0.87	4.78607e-07		1.37	-3.92149e-08		1.17	-3.5514e-08
	1.18	-3.61061e-08		1.18	8.49796e-06		0.88	2.97473e-07		0.88	2.69421e-07		1.38	-3.89861e-08		1.18	-3.60523e-08
	1.19	-3.6032e-08		1.19	7.0316e-06		0.89	1.46912e-07		0.89	1.32699e-07		1.39	-3.91476e-08		1.19	-3.65771e-08
	1.2	-3.61128e-08		1.2	5.69596e-06		0.9	5.82246e-08		0.9	4.78261e-08		1.4	-3.93494e-08		1.2	-3.69943e-08
	1.21	-3.61397e-08		1.21	4.50819e-06		0.91	7.30039e-09		0.91	-1.58165e-09		1.41	-3.95109e-08		1.21	-3.74518e-08
	1.22	-3.62675e-08		1.22	3.47072e-06		0.92	-2.14982e-08		0.92	-2.87028e-08		1.42	-3.99954e-08		1.22	-3.79901e-08
	1.23	-3.6355e-08		1.23	2.59303e-06		0.93	-3.63348e-08		0.93	-4.48827e-08		1.43	-4.0426e-08		1.23	-3.84477e-08
	1.24	-3.653e-08		1.24	1.87199e-06		0.94	-4.39045e-08		0.94	-5.10186e-08		1.44	-4.07086e-08		1.24	-3.86091e-08
	1.25	-3.68664e-08		1.25	1.30174e-06		0.95	-4.68113e-08		0.95	-5.3406e-08		1.45	-4.11662e-08		1.25	-3.86899e-08
	1.26	-3.69606e-08		1.26	8.6741e-07		0.96	-4.73631e-08		0.96	-5.36874e-08		1.46	-4.15833e-08		1.26	-3.90667e-08
	1.27	-3.72028e-08		1.27	5.51213e-07		0.97	-4.67844e-08		0.97	-5.35657e-08		1.47	-4.17448e-08		1.27	-3.88783e-08
	1.28	-3.75998e-08		1.28	3.3087e-07		0.98	-4.67037e-08		0.98	-5.33984e-08		1.48	-4.22024e-08		1.28	-3.87437e-08
	1.29	-3.77748e-08		1.29	1.84862e-07		0.99	-4.62327e-08		0.99	-5.29803e-08		1.49	-4.21755e-08		1.29	-3.8663e-08
	1.3	-3.7842e-08		1.3	9.2292e-08		1	-4.56002e-08		1	-5.22503e-08		1.5	-4.23369e-08		1.3	-3.87437e-08
	1.31	-3.77344e-08		1.31	3.6692e-08		1.01	-4.55665e-08		1.01	-5.12087e-08		1.5	-4.22697e-08		1.3	-3.85822e-08
	1.32	-3.76469e-08		1.32	4.81861e-09		1.02	-4.57347e-08		1.02	-5.07905e-08		1.49	-4.16506e-08		1.29	-3.86091e-08
	1.33	-3.7546e-08		1.33	-1.25778e-08		1.03	-4.58088e-08		1.03	-5.01898e-08		1.48	-4.10585e-08		1.28	-3.81381e-08
	1.34	-3.73509e-08		1.34	-2.16814e-08		1.04	-4.5876e-08		1.04	-5.00226e-08		1.47	-4.04529e-08		1.27	-3.82054e-08
	1.35	-3.72499e-08		1.35	-2.6197e-08		1.05	-4.57482e-08		1.05	-4.96272e-08		1.46	-4.01838e-08		1.26	-3.78555e-08
	1.36	-3.72365e-08		1.36	-2.83196e-08		1.06	-4.59097e-08		1.06	-4.93002e-08		1.45	-3.92821e-08		1.25	-3.76133e-08
	1.37	-3.72365e-08		1.37	-2.90645e-08		1.07	-4.54521e-08		1.07	-4.9133e-08		1.44	-3.84882e-08		1.24	-3.6927e-08
	1.38	-3.71557e-08		1.38	-2.88931e-08		1.08	-4.52705e-08		1.08	-4.87452e-08		1.43	-3.78153e-08		1.23	-3.62003e-08
	1.39	-3.71692e-08		1.39	-2.86228e-08		1.09	-4.46918e-08		1.09	-4.87072e-08		1.42	-3.71694e-08		1.22	-3.53929e-08
	1.4	-3.72297e-08		1.4	-2.82603e-08		1.1	-4.45909e-08		1.1	-4.84791e-08		1.41	-3.65234e-08		1.21	-3.50968e-08
	1.4	-3.71557e-08		1.4	-2.71726e-08		1.1	-4.41333e-08		1.1	-4.83878e-08		1.4	-3.62543e-08		1.2	-3.41682e-08
	1.39	-3.7075e-08		1.39	-2.54191e-08		1.09	-4.39247e-08		1.09	-4.80001e-08		1.39	-3.53257e-08		1.19	-3.37376e-08
	1.38	-3.70548e-08		1.38	-2.38898e-08		1.08	-4.37902e-08		1.08	-4.77568e-08		1.38	-3.44375e-08		1.18	-3.30917e-08
	1.37	-3.7001e-08		1.37	-2.2512e-08		1.07	-4.32519e-08		1.07	-4.77568e-08		1.37	-3.37243e-08		1.17	-3.25399e-08
	1.36	-3.69135e-08		1.36	-2.08838e-08		1.06	-4.2431e-08		1.06	-4.75515e-08		1.36	-3.26881e-08		1.16	-3.19343e-08
	1.35	-3.69337e-08		1.35	-1.90051e-08		1.05	-4.18187e-08		1.05	-4.75971e-08		1.35	-3.16115e-08		1.15	-3.16921e-08
	1.34	-3.70413e-08		1.34	-1.66451e-08		1.04	-4.12333e-08		1.04	-4.73842e-08		1.34	-2.9714e-08		1.14	-3.08309e-08
	1.33	-3.70884e-08		1.33	-1.32502e-08		1.03	-4.07017e-08		1.03	-4.72397e-08		1.33	-2.74263e-08		1.13	-3.03868e-08
	1.32	-3.68933e-08		1.32	-7.38327e-09		1.02	-3.99885e-08		1.02	-4.71561e-08		1.32	-2.45868e-08		1.12	-2.96332e-08
	1.31	-3.64694e-08		1.31	3.53975e-09		1.01	-3.94233e-08		1.01	-4.68215e-08		1.31	-1.86252e-08		1.11	-2.88257e-08
	1.3	-3.62272e-08		1.3	2.46345e-08		1	-3.88177e-08		1	-4.60004e-08		1.3	-9.29934e-09		1.1	-2.75069e-08
	1.29	-3.60119e-08		1.29	6.54875e-08		0.99	-3.82727e-08		0.99	-4.51032e-08		1.29	6.97051e-09		1.09	-2.58651e-08
	1.28	-3.57225e-08		1.28	1.43027e-07		0.98	-3.76738e-08		0.98	-4.44189e-08		1.28	3.64958e-08		1.08	-2.33082e-08
	1.27	-3.54803e-08		1.27	2.85435e-07		0.97	-3.70211e-08		0.97	-4.28222e-08		1.27	8.97486e-08		1.07	-1.98228e-08
	1.26	-3.51775e-08		1.26	5.3551e-07		0.96	-3.56754e-08		0.96	-4.1005e-08		1.26	1.84627e-07		1.06	-1.39151e-08
	1.25	-3.51573e-08		1.25	9.55022e-07		0.95	-3.40404e-08		0.95	-3.91574e-08		1.25	3.4802e-07		1.05	-3.04163e-09
	1.24	-3.47738e-08		1.24	1.61963e-06		0.94	-3.18132e-08		0.94	-3.57891e-08		1.24	6.19359e-07		1.04	1.63906e-08
	1.23	-3.45719e-08		1.23	2.6103e-06		0.93	-2.85565e-08		0.93	-3.06796e-08		1.23	1.04856e-06		1.03	5.20529e-08
	1.22	-3.42355e-08		1.22	3.98085e-06		0.92	-2.28103e-08		0.92	-2.21031e-08		1.22	1.6897e-06		1.02	1.17876e-07
	1.21	-3.39462e-08		1.21	5.6996e-06		0.91	-1.26097e-08		0.91	-6.79754e-09		1.21	2.58641e-06		1.01	2.36251e-07
	1.2	-3.37309e-08		1.2	7.63745e-06		0.9	7.0447e-09		0.9	2.05973e-08		1.2	3.74483e-06		1	4.41108e-07
	1.19	-3.35424e-08		1.19	9.664e-06		0.89	4.56011e-08		0.89	6.9626e-08		1.19	5.14137e-06		0.99	7.80274e-07
	1.18	-3.40202e-08		1.18	1.17167e-05		0.88	1.19337e-07		0.88	1.57457e-07		1.18	6.71948e-06		0.98	1.3121e-06
	1.17	-3.29369e-08		1.17	1.37141e-05		0.87	2.56568e-07		0.87	3.08291e-07		1.17	8.42259e-06		0.97	2.09361e-06
	1.16	-3.24659e-08		1.16	1.57827e-05		0.86	4.9906e-07		0.86	5.55009e-07		1.16	1.02132e-05		0.96	3.15873e-06
	1.15	-3.18334e-08		1.15	1.78606e-05		0.85	9.02973e-07		0.85	9.38571e-07		1.15	1.20636e-05		0.95	4.50012e-06
	1.14	-3.11269e-08		1.14	1.99407e-05		0.84	1.52868e-06		0.84	1.49503e-06		1.14	1.39644e-05		0.94	6.05967e-06
	1.13	-2.99763e-08		1.13	2.20028e-05		0.83	2.42557e-06		0.83	2.24943e-06		1.13	1.58967e-05		0.93	7.77637e-06
	1.12	-2.82336e-08		1.12	2.40398e-05		0.82	3.60045e-06		0.82	3.20187e-06		1.12	1.78458e-05		0.92	9.59296e-06
	1.11	-2.56632e-08		1.11	2.60404e-05		0.81	5.01039e-06		0.81	4.32645e-06		1.11	1.97954e-05		0.91	1.14794e-05
	1.1	-2.14713e-08		1.1	2.79902e-05		0.8	6.59771e-06		0.8	5.59694e-06		1.1	2.1731e-05		0.9	1.34167e-05
	1.09	-1.41909e-08		1.09	2.98915e-05		0.79	8.31018e-06		0.79	6.98847e-06		1.09	2.36423e-05		0.89	1.53889e-05
	1.08	3.34609e-11		1.08	3.17396e-05		0.78	1.01208e-05		0.78	8.47283e-06		1.08	2.55182e-05		0.88	1.73774e-05
	1.07	2.76482e-08		1.07	3.35249e-05		0.77	1.20093e-05		0.77	1.00427e-05		1.07	2.73351e-05		0.87	1.9374e-05
	1.06	8.19846e-08		1.06	3.52697e-05		0.76	1.39179e-05		0.76	1.168e-05		1.06	2.91404e-05		0.86	2.13607e-05
	1.05	1.8518e-07		1.05	3.69679e-05		0.75	1.59022e-05		0.75	1.33774e-05		1.05	3.09044e-05		0.85	2.33292e-05
	1.04	3.72885e-07		1.04	3.86181e-05		0.74	1.79156e-05		0.74	1.51157e-05		1.04	3.26098e-05		0.84	2.52702e-05
	1.03	6.95687e-07		1.03	4.02275e-05		0.73	1.994e-05		0.73	1.68788e-05		1.03	3.42546e-05		0.83	2.71429e-05
	1.02	1.21438e-06		1.02	4.17917e-05		0.72	2.19685e-05		0.72	1.867e-05		1.02	3.5832e-05		0.82	2.90082e-05
	1.01	1.98449e-06		1.01	4.33024e-05		0.71	2.39781e-05		0.71	2.04647e-05		1.01	3.73465e-05		0.81	3.08238e-05
	1	3.03386e-06		1	4.47507e-05		0.7	2.59664e-05		0.7	2.22527e-05		1	3.87921e-05		0.8	3.25903e-05
	0.99	4.3346e-06		0.99	4.61321e-05		0.69	2.79187e-05		0.69	2.40331e-05		0.99	4.01767e-05		0.79	3.43053e-05
	0.98	5.83087e-06		0.98	4.74275e-05		0.68	2.98277e-05		0.68	2.57822e-05		0.98	4.14924e-05		0.78	3.59548e-05
	0.97	7.46407e-06		0.97	4.86107e-05		0.67	3.17082e-05		0.67	2.75393e-05		0.97	4.27407e-05		0.77	3.75455e-05
	0.96	9.20194e-06		0.96	4.96346e-05		0.66	3.35423e-05		0.66	2.92746e-05		0.96	4.39253e-05		0.76	3.90713e-05
	0.95	1.10233e-05		0.95	5.0435e-05		0.65	3.53365e-05		0.65	3.09862e-05		0.95	4.50379e-05		0.75	4.05189e-05
	0.94	1.28669e-05		0.94	5.09551e-05		0.64	3.7091e-05		0.64	3.26923e-05		0.94	4.60717e-05		0.74	4.18955e-05
	0.93	1.48006e-05		0.93	5.11626e-05		0.63	3.88084e-05		0.63	3.43829e-05		0.93	4.70094e-05		0.73	4.32081e-05
	0.92	1.67759e-05		0.92	5.1072e-05		0.62	4.04924e-05		0.62	3.6042e-05		0.92	4.78113e-05		0.72	4.44597e-05
	0.91	1.87739e-05		0.91	5.07231e-05		0.61	4.21415e-05		0.61	3.76735e-05		0.91	4.84333e-05		0.71	4.56494e-05
	0.9	2.07729e-05		0.9	5.01497e-05		0.6	4.37479e-05		0.6	3.92857e-05		0.9	4.88276e-05		0.7	4.67681e-05
	0.89	2.27702e-05		0.89	4.93913e-05		0.59	4.53069e-05		0.59	4.08472e-05		0.89	4.89521e-05		0.69	4.7785e-05
	0.88	2.47473e-05		0.88	4.84769e-05		0.58	4.67983e-05		0.58	4.23592e-05		0.88	4.87945e-05		0.68	4.86707e-05
	0.87	2.66961e-05		0.87	4.743e-05		0.57	4.81836e-05		0.57	4.37874e-05		0.87	4.83748e-05		0.67	4.93807e-05
	0.86	2.86153e-05		0.86	4.62797e-05		0.56	4.94122e-05		0.56	4.5093e-05		0.86	4.77271e-05		0.66	4.98701e-05
	0.85	3.0492e-05		0.85	4.50399e-05		0.55	5.04167e-05		0.55	4.62188e-05		0.85	4.68921e-05		0.65	5.0102e-05
	0.84	3.23353e-05		0.84	4.37317e-05		0.54	5.11512e-05		0.54	4.7117e-05		0.84	4.58497e-05		0.64	5.00531e-05
	0.83	3.41355e-05		0.83	4.23677e-05		0.53	5.15794e-05		0.53	4.77788e-05		0.83	4.46765e-05		0.63	4.97372e-05
	0.82	3.59007e-05		0.82	4.09595e-05		0.52	5.17092e-05		0.52	4.82061e-05		0.82	4.33848e-05		0.62	4.91868e-05
	0.81	3.76243e-05		0.81	3.95184e-05		0.51	5.15628e-05		0.51	4.83778e-05		0.81	4.20146e-05		0.61	4.84323e-05
	0.8	3.93135e-05		0.8	3.80489e-05		0.5	5.11819e-05		0.5	4.83253e-05		0.8	4.05788e-05		0.6	4.74995e-05
	0.79	4.09724e-05		0.79	3.65565e-05		0.49	5.05959e-05		0.49	4.80878e-05		0.79	3.92711e-05		0.59	4.64151e-05
	0.78	4.25962e-05		0.78	3.5049e-05		0.48	4.98323e-05		0.48	4.767e-05		0.78	3.76159e-05		0.58	4.52071e-05
	0.77	4.41778e-05		0.77	3.35293e-05		0.47	4.89218e-05		0.47	4.70954e-05		0.77	3.61565e-05		0.57	4.38902e-05
	0.76	4.57011e-05		0.76	3.2005e-05		0.46	4.78784e-05		0.46	4.64015e-05		0.76	3.45848e-05		0.56	4.24899e-05
	0.75	4.71503e-05		0.75	3.0483e-05		0.45	4.673e-05		0.45	4.55782e-05		0.75	3.29769e-05		0.55	4.10454e-05
	0.74	4.84803e-05		0.74	2.89677e-05		0.44	4.5487e-05		0.44	4.46494e-05		0.74	3.14018e-05		0.54	3.95525e-05
	0.73	4.96324e-05		0.73	2.74675e-05		0.43	4.41686e-05		0.43	4.36367e-05		0.73	2.98708e-05		0.53	3.80335e-05
	0.72	5.05456e-05		0.72	2.59847e-05		0.42	4.27974e-05		0.42	4.25343e-05		0.72	2.83805e-05		0.52	3.64875e-05
	0.71	5.11773e-05		0.71	2.45262e-05		0.41	4.13609e-05		0.41	4.13654e-05		0.71	2.69186e-05		0.51	3.49166e-05
	0.7	5.15058e-05		0.7	2.30969e-05		0.4	3.9882e-05		0.4	4.01026e-05		0.7	2.58366e-05		0.5	3.33308e-05
	0.69	5.15554e-05		0.69	2.16976e-05		0.39	3.83629e-05		0.39	3.88039e-05		0.69	2.41963e-05		0.49	3.17426e-05
	0.68	5.13523e-05		0.68	2.03368e-05		0.38	3.68191e-05		0.38	3.74543e-05		0.68	2.27105e-05		0.48	3.01692e-05
	0.67	5.09258e-05		0.67	1.90107e-05		0.37	3.52636e-05		0.37	3.60659e-05		0.67	2.12441e-05		0.47	2.86245e-05
	0.66	5.03012e-05		0.66	1.77287e-05		0.36	3.36942e-05		0.36	3.46476e-05		0.66	1.98257e-05		0.46	2.71187e-05
	0.65	4.95159e-05		0.65	1.64939e-05		0.35	3.2126e-05		0.35	3.31983e-05		0.65	1.8456e-05		0.45	2.5645e-05
	0.64	4.85883e-05		0.64	1.53077e-05		0.34	3.05585e-05		0.34	3.17272e-05		0.64	1.71443e-05		0.44	2.44486e-05
	0.63	4.75378e-05		0.63	1.41713e-05		0.33	2.90069e-05		0.33	3.02624e-05		0.63	1.5886e-05		0.43	2.28986e-05
	0.62	4.63835e-05		0.62	1.30772e-05		0.32	2.7468e-05		0.32	2.87929e-05		0.62	1.46873e-05		0.42	2.14492e-05
	0.61	4.51492e-05		0.61	1.19219e-05		0.31	2.59499e-05		0.31	2.73316e-05		0.61	1.35471e-05		0.41	2.00308e-05
	0.6	4.38339e-05		0.6	1.09615e-05		0.3	2.44629e-05		0.3	2.58857e-05		0.6	1.24653e-05		0.4	1.86622e-05
	0.59	4.24618e-05		0.59	1.00545e-05		0.29	2.30092e-05		0.29	2.44505e-05		0.59	1.14462e-05		0.39	1.73428e-05
	0.58	4.10384e-05		0.58	9.22152e-06		0.28	2.15924e-05		0.28	2.30523e-05		0.58	1.04839e-05		0.38	1.60814e-05
	0.57	3.9571e-05		0.57	8.43357e-06		0.27	2.02108e-05		0.27	2.16842e-05		0.57	9.58605e-06		0.37	1.48723e-05
	0.56	3.80762e-05		0.56	7.69273e-06		0.26	1.8874e-05		0.26	2.03457e-05		0.56	8.75157e-06		0.36	1.3722e-05
	0.55	3.65595e-05		0.55	7.00247e-06		0.25	1.75879e-05		0.25	1.90507e-05		0.55	7.98319e-06		0.35	1.26282e-05
	0.54	3.50223e-05		0.54	6.35466e-06		0.24	1.6346e-05		0.24	1.77983e-05		0.54	7.26587e-06		0.34	1.15942e-05
	0.53	3.34774e-05		0.53	5.75075e-06		0.23	1.51517e-05		0.23	1.65796e-05		0.53	6.58925e-06		0.33	1.06193e-05
	0.52	3.19387e-05		0.52	5.18573e-06		0.22	1.40081e-05		0.22	1.54218e-05		0.52	5.93982e-06		0.32	9.70459e-06
	0.51	3.03982e-05		0.51	4.66021e-06		0.21	1.29187e-05		0.21	1.42899e-05		0.51	5.32123e-06		0.31	8.85202e-06
	0.5	2.88726e-05		0.5	4.17166e-06		0.2	1.18005e-05		0.2	1.32177e-05		0.5	4.74369e-06		0.3	8.05943e-06
	0.49	2.73656e-05		0.49	3.71922e-06		0.19	1.08229e-05		0.19	1.22026e-05		0.49	4.20742e-06		0.29	7.32495e-06
	0.48	2.5876e-05		0.48	3.30259e-06		0.18	9.89448e-06		0.18	1.12323e-05		0.48	3.71537e-06		0.28	6.63986e-06
	0.47	2.44177e-05		0.47	2.92136e-06		0.17	9.02326e-06		0.17	1.0326e-05		0.47	3.2648e-06		0.27	5.99338e-06
	0.46	2.29814e-05		0.46	2.57302e-06		0.16	8.20203e-06		0.16	9.46416e-06		0.46	2.85678e-06		0.26	5.38304e-06
	0.45	2.15824e-05		0.45	2.25711e-06		0.15	7.43727e-06		0.15	8.65159e-06		0.45	2.4858e-06		0.25	4.8082e-06
	0.44	2.02242e-05		0.44	1.97156e-06		0.14	6.72251e-06		0.14	7.89064e-06		0.44	2.15595e-06		0.24	4.27314e-06
	0.43	1.89029e-05		0.43	1.714e-06		0.13	6.05561e-06		0.13	7.17757e-06		0.43	1.86081e-06		0.23	3.77969e-06
	0.42	1.76318e-05		0.42	1.48419e-06		0.12	5.43846e-06		0.12	6.50331e-06		0.42	1.59933e-06		0.22	3.32782e-06
	0.41	1.64028e-05		0.41	1.27797e-06		0.11	4.86613e-06		0.11	5.8814e-06		0.41	1.36689e-06		0.21	2.91703e-06
	0.4	1.52215e-05		0.4	1.09443e-06		0.1	4.33738e-06		0.1	5.30077e-06		0.4	1.1631e-06		0.2	2.54052e-06
	0.39	1.40838e-05		0.39	9.32384e-07		0.09	3.8528e-06		0.09	4.76438e-06		0.39	9.83894e-07		0.19	2.20525e-06
	0.38	1.29985e-05		0.38	7.8989e-07		0.08	3.40834e-06		0.08	4.26832e-06		0.38	8.27378e-07		0.18	1.90459e-06
	0.37	1.1876e-05		0.37	6.65261e-07		0.07	3.00216e-06		0.07	3.80505e-06		0.37	6.90336e-07		0.17	1.63602e-06
	0.36	1.09061e-05		0.36	5.56889e-07		0.06	2.63216e-06		0.06	3.38106e-06		0.36	5.71341e-07		0.16	1.39877e-06
	0.35	9.97931e-06		0.35	4.63146e-07		0.05	2.29794e-06		0.05	2.99138e-06		0.35	4.67944e-07		0.15	1.1898e-06
	0.34	9.10707e-06		0.34	3.82343e-07		0.04	1.99475e-06		0.04	2.63734e-06		0.34	3.79592e-07		0.14	1.00582e-06
	0.33	8.28786e-06		0.33	3.13354e-07		0.03	1.72219e-06		0.03	2.31197e-06		0.33	3.05466e-07		0.13	8.45249e-07
	0.32	7.51958e-06		0.32	2.54431e-07		0.02	1.4798e-06		0.02	2.02143e-06		0.32	2.43519e-07		0.12	7.05448e-07
	0.31	6.80336e-06		0.31	2.0512e-07		0.01	1.26321e-06		0.01	1.75623e-06		0.31	1.92742e-07		0.11	5.84152e-07
	0.3	6.1351e-06		0.3	1.63608e-07		0	1.07137e-06		0	1.51741e-06		0.3	1.51642e-07		0.1	4.79557e-07
	0.29	5.51499e-06		0.29	1.29532e-07		-0.01	9.02986e-07		-0.01	1.30458e-06		0.29	1.1832e-07		0.09	3.90318e-07
	0.28	4.94321e-06		0.28	1.02108e-07		-0.02	7.55696e-07		-0.02	1.11353e-06		0.28	9.18346e-08		0.08	3.15007e-07
	0.27	4.41195e-06		0.27	7.98852e-08		-0.03	6.28188e-07		-0.03	9.44677e-07		0.27	7.12171e-08		0.07	2.52132e-07
	0.26	3.92427e-06		0.26	6.2244e-08		-0.04	5.1821e-07		-0.04	7.96929e-07		0.26	5.51752e-08		0.06	2.00251e-07
	0.25	3.47667e-06		0.25	4.82616e-08		-0.05	4.24644e-07		-0.05	6.67499e-07		0.25	4.32246e-08		0.05	1.5798e-07
	0.24	3.06724e-06		0.24	3.72392e-08		-0.06	3.45363e-07		-0.06	5.54971e-07		0.24	3.47732e-08		0.04	1.24012e-07
	0.23	2.69505e-06		0.23	2.86889e-08		-0.07	2.78827e-07		-0.07	4.57948e-07		0.23	3.03323e-08		0.03	9.72042e-08
	0.22	2.35706e-06		0.22	2.24261e-08		-0.08	2.23434e-07		-0.08	3.75189e-07		0.22	2.73987e-08		0.02	7.57927e-08
	0.21	2.05093e-06		0.21	1.76995e-08		-0.09	1.7792e-07		-0.09	3.05303e-07		0.21	2.18677e-08		0.01	5.92933e-08
	0.2	1.77579e-06		0.2	1.39947e-08		-0.1	1.40796e-07		-0.1	2.46785e-07		0.2	1.72384e-08		0	4.66698e-08
	0.19	1.52903e-06		0.19	1.1437e-08		-0.11	1.10832e-07		-0.11	1.97893e-07		0.19	1.29455e-08		-0.01	3.79357e-08
	0.18	1.30886e-06		0.18	9.69672e-09		-0.12	8.70919e-08		-0.12	1.58126e-07		0.18	1.02945e-08		-0.02	3.19876e-08
	0.17	1.11375e-06		0.17	8.23988e-09		-0.13	6.84459e-08		-0.13	1.25802e-07		0.17	7.71066e-09		-0.03	2.89193e-08
	0.16	9.41301e-07		0.16	7.25107e-09		-0.14	5.37633e-08		-0.14	1.00071e-07		0.16	6.29765e-09		-0.04	2.46534e-08
	0.15	7.90599e-07		0.15	6.39411e-09		-0.15	4.28691e-08		-0.15	7.97617e-08		0.15	5.57095e-09		-0.05	2.00241e-08
	0.14	6.59108e-07		0.14	5.71513e-09		-0.16	3.45925e-08		-0.16	6.41589e-08		0.14	5.09995e-09		-0.06	1.63368e-08
	0.13	5.45254e-07		0.13	5.11525e-09		-0.17	2.83076e-08		-0.17	5.19473e-08		0.13	4.454e-09		-0.07	1.35377e-08
	0.12	4.47617e-07		0.12	4.63403e-09		-0.18	2.39943e-08		-0.18	4.31498e-08		0.12	4.29251e-09		-0.08	1.12231e-08
	0.11	3.64662e-07		0.11	4.33739e-09		-0.19	2.06702e-08		-0.19	3.64814e-08		0.11	4.10411e-09		-0.09	9.95807e-09
	0.1	2.94795e-07		0.1	4.13963e-09		-0.2	1.8443e-08		-0.2	3.14401e-08		0.1	4.05028e-09		-0.1	8.70655e-09
	0.09	2.36529e-07		0.09	3.9946e-09		-0.21	1.68483e-08		-0.21	2.83834e-08		0	0		0	0
	0.08	1.88215e-07		0.08	4.00779e-09		-0.22	1.56775e-08		-0.22	2.5859e-08		0	0		0	0
	0.07	1.48877e-07		0.07	3.86276e-09		-0.23	1.4897e-08		-0.23	2.42166e-08		0	0		0	0
	0.06	1.16969e-07		0.06	3.84298e-09		-0.24	1.43049e-08		-0.24	2.3038e-08		0	0		0	0
	0.05	9.13379e-08		0.05	3.79025e-09		-0.25	1.39146e-08		-0.25	2.23309e-08		0	0		0	0
	0.04	7.10164e-08		0.04	3.72433e-09		-0.26	1.36791e-08		-0.26	2.17834e-08		0	0		0	0
	0.03	5.51696e-08		0.03	3.7507e-09		-0.27	1.33898e-08		-0.27	2.15553e-08		0	0		0	0
	0.02	4.30373e-08		0.02	3.7507e-09		-0.28	1.31341e-08		-0.28	2.12436e-08		0	0		0	0
	0.01	3.37984e-08		0.01	3.68478e-09		-0.29	1.29726e-08		-0.29	2.1312e-08		0	0		0	0
	0	2.6733e-08		0	3.94186e-09		-0.3	1.27439e-08		-0.3	2.10383e-08		0	0		0	0
	-0.01	2.16459e-08		-0.01	3.82321e-09		-0.31	1.27506e-08		-0.31	2.09471e-08		0	0		0	0
	-0.02	1.80258e-08		-0.02	3.92209e-09		-0.32	1.23872e-08		-0.32	2.08406e-08		0	0		0	0
	-0.03	1.5368e-08		-0.03	3.96823e-09		-0.33	1.23469e-08		-0.33	2.06505e-08		0	0		0	0
	-0.04	1.33158e-08		-0.04	3.98142e-09		-0.34	1.21787e-08		-0.34	2.05821e-08		0	0		0	0
	-0.05	1.19028e-08		-0.05	3.92868e-09		-0.35	1.20104e-08		-0.35	2.0354e-08		0	0		0	0
	-0.06	1.08935e-08		-0.06	4.00119e-09		-0.36	1.17615e-08		-0.36	2.02856e-08		0	0		0	0
	-0.07	1.01802e-08		-0.07	3.94846e-09		-0.37	1.15327e-08		-0.37	2.01031e-08		0	0		0	0
	-0.08	9.55448e-09		-0.08	4.01438e-09		-0.38	1.14721e-08		-0.38	1.99662e-08		0	0		0	0
	-0.09	9.23824e-09		-0.09	3.9946e-09		-0.39	1.13712e-08		-0.39	1.97457e-08		0	0		0	0
	-0.1	8.88162e-09		-0.1	4.17918e-09		-0.4	1.1203e-08		-0.4	1.9548e-08		0	0		0	0

## Sheet: figure 1f
		0.1 mM	1 mM	10 mM	100 mM	1000 mM
Axis	x	y	y	y	y	y
Parameter	VGS	IDS	IDS	IDS	IDS	IDS
Unit	V	A	A	A	A	A
	0	-2.14981e-08	-1.09831e-08	-6.7771e-09	-8.8801e-09	4.57981e-08
	0.01	-1.09831e-08	-1.30861e-08	-1.09831e-08	-6.7771e-09	5.00041e-08
	0.02	-1.30861e-08	-1.30861e-08	-1.72921e-08	-4.6741e-09	6.89312e-08
	0.03	-1.51891e-08	-1.72921e-08	-8.8801e-09	-6.7771e-09	9.41672e-08
	0.04	-1.30861e-08	-1.51891e-08	-1.51891e-08	-2.5711e-09	1.27815e-07
	0.05	-6.7771e-09	-8.8801e-09	-1.30861e-08	5.841e-09	1.65669e-07
	0.06	-1.09831e-08	-1.51891e-08	-8.8801e-09	3.738e-09	2.05627e-07
	0.07	-1.72921e-08	-8.8801e-09	-8.8801e-09	1.8459e-08	2.62409e-07
	0.08	-1.09831e-08	-2.57041e-08	-1.30861e-08	2.6871e-08	3.38122e-07
	0.09	-1.30861e-08	-1.30861e-08	-6.7771e-09	4.57981e-08	4.05422e-07
	0.1	-8.8801e-09	-1.72921e-08	-6.7771e-09	6.05191e-08	4.9165e-07
	0.11	-1.30861e-08	-6.7771e-09	-2.5711e-09	7.31372e-08	6.17837e-07
	0.12	-6.7771e-09	-8.8801e-09	-2.5711e-09	9.83732e-08	7.65056e-07
	0.13	-1.51891e-08	-2.36011e-08	-8.8801e-09	1.36227e-07	9.12275e-07
	0.14	-1.30861e-08	-1.30861e-08	-1.09831e-08	1.69875e-07	1.0931e-06
	0.15	-8.8801e-09	-1.93951e-08	-6.7771e-09	2.20348e-07	1.3056e-06
	0.16	-1.72921e-08	-6.7771e-09	-2.5711e-09	2.98162e-07	1.5474e-06
	0.17	-1.93951e-08	-4.6741e-09	1.0047e-08	3.48637e-07	1.8166e-06
	0.18	-1.09831e-08	-1.51891e-08	2.2665e-08	4.20143e-07	2.1174e-06
	0.19	-6.7771e-09	-8.8801e-09	3.318e-08	5.29506e-07	2.4623e-06
	0.2	-8.8801e-09	-6.7771e-09	3.73861e-08	6.43075e-07	2.8556e-06
	0.21	-1.72921e-08	-4.6741e-09	4.15921e-08	7.83984e-07	3.2951e-06
	0.22	-8.8801e-09	3.738e-09	7.31372e-08	9.31203e-07	3.7746e-06
	0.23	-1.30861e-08	3.738e-09	1.00476e-07	1.1121e-06	4.3172e-06
	0.24	-1.30861e-08	5.841e-09	1.19403e-07	1.3077e-06	4.9229e-06
	0.25	-1.51891e-08	1.4253e-08	1.57257e-07	1.5411e-06	5.5497e-06
	0.26	-8.8801e-09	1.8459e-08	1.99318e-07	1.804e-06	6.2837e-06
	0.27	-6.7771e-09	3.318e-08	2.4979e-07	2.1069e-06	7.0261e-06
	0.28	-4.68049e-10	4.57981e-08	3.10781e-07	2.4434e-06	7.8757e-06
	0.29	1.635e-09	5.63131e-08	3.75978e-07	2.8198e-06	8.7317e-06
	0.3	1.635e-09	7.94462e-08	4.68515e-07	3.2467e-06	9.7349e-06
	0.31	7.944e-09	9.83732e-08	5.69465e-07	3.7052e-06	1.07234e-05
	0.32	1.215e-08	1.23609e-07	6.85137e-07	4.2163e-06	1.18675e-05
	0.33	2.2665e-08	1.48845e-07	8.19738e-07	4.7967e-06	1.29821e-05
	0.34	3.73861e-08	2.05627e-07	9.77472e-07	5.4235e-06	1.42629e-05
	0.35	4.57981e-08	2.561e-07	1.1625e-06	6.107e-06	1.55122e-05
	0.36	5.63131e-08	3.02368e-07	1.3581e-06	6.82e-06	1.69213e-05
	0.37	7.94462e-08	3.69669e-07	1.6063e-06	7.6234e-06	1.83346e-05
	0.38	9.20642e-08	4.53793e-07	1.8629e-06	8.4583e-06	1.98867e-05
	0.39	1.10991e-07	5.42125e-07	2.1742e-06	9.3942e-06	2.14199e-05
	0.4	1.44639e-07	6.40972e-07	2.5085e-06	1.03448e-05	2.30582e-05
	0.41	1.78288e-07	7.58747e-07	2.9018e-06	1.14258e-05	2.47344e-05
	0.42	2.18245e-07	8.9545e-07	3.3161e-06	1.249e-05	2.64022e-05
	0.43	2.62409e-07	1.0469e-06	3.7957e-06	1.37098e-05	2.82109e-05
	0.44	3.14987e-07	1.2214e-06	4.3172e-06	1.49065e-05	2.99375e-05
	0.45	3.75978e-07	1.4212e-06	4.8977e-06	1.62525e-05	3.18682e-05
	0.46	4.45381e-07	1.6484e-06	5.5223e-06	1.7569e-05	3.36222e-05
	0.47	5.1899e-07	1.9071e-06	6.2206e-06	1.90475e-05	3.55949e-05
	0.48	6.15734e-07	2.1826e-06	6.944e-06	2.04903e-05	3.73616e-05
	0.49	7.18787e-07	2.5085e-06	7.7643e-06	2.20466e-05	3.93006e-05
	0.5	8.42872e-07	2.864e-06	8.6139e-06	2.36387e-05	4.10315e-05
	0.51	9.81678e-07	3.2615e-06	9.5414e-06	2.52391e-05	4.28612e-05
	0.52	1.1205e-06	3.6947e-06	1.05299e-05	2.69679e-05	4.45458e-05
	0.53	1.2908e-06	4.1742e-06	1.15919e-05	2.86231e-05	4.62136e-05
	0.54	1.4801e-06	4.7063e-06	1.27108e-05	3.04381e-05	4.78225e-05
	0.55	1.6988e-06	5.2868e-06	1.38759e-05	3.21121e-05	4.92463e-05
	0.56	1.9344e-06	5.9135e-06	1.51462e-05	3.39587e-05	5.06849e-05
	0.57	2.1826e-06	6.5949e-06	1.64228e-05	3.56559e-05	5.185e-05
	0.58	2.4833e-06	7.3394e-06	1.78172e-05	3.74604e-05	5.30235e-05
	0.59	2.7925e-06	8.1218e-06	1.92179e-05	3.91787e-05	5.38585e-05
	0.6	3.1521e-06	8.9778e-06	2.07363e-05	4.08969e-05	5.46829e-05
	0.61	3.5244e-06	9.8947e-06	2.22611e-05	4.25836e-05	5.51729e-05
	0.62	3.9408e-06	1.08853e-05	2.38595e-05	4.41357e-05	5.55557e-05
	0.63	4.3972e-06	1.19137e-05	2.54726e-05	4.57341e-05	5.56461e-05
	0.64	4.904e-06	1.302e-05	2.71404e-05	4.7099e-05	5.55725e-05
	0.65	5.4361e-06	1.41914e-05	2.88418e-05	4.84892e-05	5.52339e-05
	0.66	6.0166e-06	1.54175e-05	3.05264e-05	4.96038e-05	5.46892e-05
	0.67	6.637e-06	1.67046e-05	3.22867e-05	5.06996e-05	5.39258e-05
	0.68	7.2911e-06	1.80549e-05	3.3965e-05	5.15135e-05	5.29562e-05
	0.69	8.0124e-06	1.94576e-05	3.56938e-05	5.21823e-05	5.17785e-05
	0.7	8.7843e-06	2.09067e-05	3.73342e-05	5.2645e-05	5.04724e-05
	0.71	9.6192e-06	2.24062e-05	3.89768e-05	5.28637e-05	4.89161e-05
	0.72	1.04815e-05	2.39436e-05	4.04994e-05	5.28637e-05	4.73346e-05
	0.73	1.14531e-05	2.55273e-05	4.19737e-05	5.25945e-05	4.55301e-05
	0.74	1.24542e-05	2.71235e-05	4.32987e-05	5.21108e-05	4.37277e-05
	0.75	1.35479e-05	2.8745e-05	4.44975e-05	5.13789e-05	4.17403e-05
	0.76	1.46856e-05	3.03666e-05	4.55427e-05	5.04514e-05	3.97549e-05
	0.77	1.58697e-05	3.19902e-05	4.63819e-05	4.93178e-05	3.76539e-05
	0.78	1.71211e-05	3.3578e-05	4.70401e-05	4.80118e-05	3.54877e-05
	0.79	1.84797e-05	3.51364e-05	4.7446e-05	4.6588e-05	3.32647e-05
	0.8	1.97836e-05	3.6617e-05	4.76248e-05	4.50043e-05	3.09491e-05
	0.81	2.12095e-05	3.80367e-05	4.75701e-05	4.3366e-05	2.8682e-05
	0.82	2.26186e-05	3.93427e-05	4.72631e-05	4.16057e-05	2.63286e-05
	0.83	2.40698e-05	4.0531e-05	4.67057e-05	3.97507e-05	2.41098e-05
	0.84	2.55504e-05	4.1572e-05	4.5936e-05	3.78579e-05	2.17774e-05
	0.85	2.69448e-05	4.24469e-05	4.49643e-05	3.58158e-05	1.96364e-05
	0.86	2.83833e-05	4.31262e-05	4.38203e-05	3.38094e-05	1.74281e-05
	0.87	2.97566e-05	4.35973e-05	4.25142e-05	3.16221e-05	1.54175e-05
	0.88	3.10963e-05	4.38602e-05	4.10799e-05	2.95148e-05	1.33796e-05
	0.89	3.2354e-05	4.3877e-05	3.95488e-05	2.7296e-05	1.15352e-05
	0.9	3.35738e-05	4.36814e-05	3.79378e-05	2.51676e-05	9.7517e-06
	0.91	3.46653e-05	4.32272e-05	3.62385e-05	2.29762e-05	8.1302e-06
	0.92	3.56475e-05	4.25689e-05	3.45181e-05	2.08478e-05	6.6412e-06
	0.93	3.64824e-05	4.16856e-05	3.27157e-05	1.87194e-05	5.3141e-06
	0.94	3.7147e-05	4.06193e-05	3.0844e-05	1.66395e-05	4.1595e-06
	0.95	3.76644e-05	3.93784e-05	2.89049e-05	1.46331e-05	3.1773e-06
	0.96	3.79841e-05	3.79946e-05	2.69343e-05	1.26624e-05	2.355e-06
	0.97	3.81334e-05	3.64888e-05	2.48984e-05	1.0818e-05	1.6904e-06
	0.98	3.80787e-05	3.48883e-05	2.28626e-05	9.0388e-06	1.1689e-06
	0.99	3.78369e-05	3.32415e-05	2.08142e-05	7.4551e-06	7.73469e-07
	1	3.74246e-05	3.15506e-05	1.87846e-05	5.964e-06	4.93753e-07
	1.01	3.68358e-05	2.98071e-05	1.6814e-05	4.6916e-06	3.04472e-07
	1.02	3.60702e-05	2.80447e-05	1.48644e-05	3.5475e-06	1.61463e-07
	1.03	3.51385e-05	2.62444e-05	1.29989e-05	2.6305e-06	8.57552e-08
	1.04	3.40533e-05	2.43895e-05	1.1205e-05	1.8566e-06	2.4768e-08
	1.05	3.28524e-05	2.2545e-05	9.5393e-06	1.2656e-06	-1.30861e-08
	1.06	3.15737e-05	2.06312e-05	7.9683e-06	8.15531e-07	-1.93951e-08
	1.07	3.02067e-05	1.87573e-05	6.536e-06	5.08475e-07	-2.36011e-08
	1.08	2.87955e-05	1.6915e-05	5.2636e-06	2.72925e-07	-4.25282e-08
	1.09	2.73969e-05	1.51147e-05	4.1322e-06	1.55154e-07	-2.99102e-08
	1.1	2.59458e-05	1.33607e-05	3.171e-06	6.47251e-08	-5.30432e-08
	1.11	2.44967e-05	1.1695e-05	2.3697e-06	1.4253e-08	-3.20131e-08
	1.12	2.29909e-05	1.01008e-05	1.7136e-06	-1.30861e-08	-4.04252e-08
	1.13	2.14661e-05	8.6139e-06	1.1983e-06	-2.14981e-08	-3.41161e-08
	1.14	1.98888e-05	7.2406e-06	8.09222e-07	-2.78071e-08	-3.62191e-08
	1.15	1.82462e-05	5.9934e-06	5.1899e-07	-3.62191e-08	-4.25282e-08
	1.16	1.66163e-05	4.8914e-06	3.1709e-07	-4.04252e-08	nan
	1.17	1.49927e-05	3.9008e-06	1.65669e-07	-3.62191e-08	nan
	1.18	1.35079e-05	3.0406e-06	8.36522e-08	-4.04252e-08	nan
	1.19	1.20189e-05	2.3319e-06	2.4768e-08	-4.04252e-08	nan
	1.2	1.05509e-05	1.7325e-06	-4.68049e-10	-3.83222e-08	nan
	1.21	9.2028e-06	1.2509e-06	-2.14981e-08	nan	nan
	1.22	7.9556e-06	8.74419e-07	-3.62191e-08	nan	nan
	1.23	6.7905e-06	5.8629e-07	-3.83222e-08	nan	nan
	1.24	5.7263e-06	3.73875e-07	-3.41161e-08	nan	nan
	1.25	4.7757e-06	2.2876e-07	-4.25282e-08	nan	nan
	1.26	3.9218e-06	1.21506e-07	nan	nan	nan
	1.27	3.1584e-06	5.42101e-08	nan	nan	nan
	1.28	2.5128e-06	1.8459e-08	nan	nan	nan
	1.29	1.9386e-06	-2.5711e-09	nan	nan	nan
	1.3	1.4717e-06	-1.30861e-08	nan	nan	nan
	1.31	1.0742e-06	nan	nan	nan	nan
	1.32	7.67159e-07	nan	nan	nan	nan
	1.33	5.33712e-07	nan	nan	nan	nan
	1.34	3.48637e-07	nan	nan	nan	nan
	1.35	2.16142e-07	nan	nan	nan	nan

## Sheet: Figure 1g
		NH4Cl			NH4Cl high current			CaCl2			MgCl2			KCl			NaCl
Axis	x	y		x	y		x	y		x	y		x	y		x	y
Parameter	VGS	IDS		VGS	IDS		VGS	IDS		VGS	IDS		VGS	IDS		VGS	IDS
Unit	V	A		V	A		V	A		V	A		V	A		V	A
	0	8.028e-09		0	9.4452e-09		0	9.4158e-09		0	1.16825e-08		0	1.33352e-08		0	1.49166e-08
	0.01	7.7084e-09		0.01	1.04251e-08		0.01	9.4242e-09		0.01	1.21367e-08		0.01	1.17245e-08		0.01	1.29273e-08
	0.02	7.7672e-09		0.02	1.2082e-08		0.02	1.01054e-08		0.02	1.33352e-08		0.02	1.07447e-08		0.02	1.1775e-08
	0.03	8.192e-09		0.03	1.49502e-08		0.03	1.13881e-08		0.03	1.53539e-08		0.03	1.01223e-08		0.03	1.10096e-08
	0.04	9.0078e-09		0.04	1.90843e-08		0.04	1.33773e-08		0.04	1.82642e-08		0.04	9.8868e-09		0.04	1.06605e-08
	0.05	1.02526e-08		0.05	2.47241e-08		0.05	1.63254e-08		0.05	2.2575e-08		0.05	1.0076e-08		0.05	1.07825e-08
	0.06	1.21997e-08		0.06	3.1697e-08		0.06	2.04596e-08		0.06	2.85176e-08		0.06	1.07236e-08		0.06	1.13629e-08
	0.07	1.48619e-08		0.07	4.18452e-08		0.07	2.61035e-08		0.07	3.64452e-08		0.07	1.20778e-08		0.07	1.25194e-08
	0.08	1.86007e-08		0.08	5.53831e-08		0.08	3.37199e-08		0.08	4.67784e-08		0.08	1.41385e-08		0.08	1.4496e-08
	0.09	2.374e-08		0.09	7.28322e-08		0.09	4.37545e-08		0.09	6.04088e-08		0.09	1.736e-08		0.09	1.73811e-08
	0.1	3.04395e-08		0.1	9.52902e-08		0.1	5.6792e-08		0.1	7.78412e-08		0.1	2.18601e-08		0.1	2.15699e-08
	0.11	3.94059e-08		0.11	1.24149e-07		0.11	7.37238e-08		0.11	1.00165e-07		0.11	2.80634e-08		0.11	2.72686e-08
	0.12	5.11354e-08		0.12	1.60789e-07		0.12	9.52987e-08		0.12	1.28229e-07		0.12	3.63905e-08		0.12	3.49818e-08
	0.13	6.61537e-08		0.13	2.06823e-07		0.13	1.22597e-07		0.13	1.6319e-07		0.13	4.73882e-08		0.13	4.52772e-08
	0.14	8.5222e-08		0.14	2.64558e-07		0.14	1.56835e-07		0.14	2.065e-07		0.14	6.17504e-08		0.14	5.87816e-08
	0.15	1.0943e-07		0.15	3.36151e-07		0.15	1.99413e-07		0.15	2.59743e-07		0.15	8.03014e-08		0.15	7.61383e-08
	0.16	1.39622e-07		0.16	4.24006e-07		0.16	2.52097e-07		0.16	3.24653e-07		0.16	1.03773e-07		0.16	9.84451e-08
	0.17	1.77414e-07		0.17	5.39274e-07		0.17	3.17175e-07		0.17	4.03626e-07		0.17	1.33507e-07		0.17	1.26652e-07
	0.18	2.24201e-07		0.18	6.67823e-07		0.18	3.96729e-07		0.18	4.99068e-07		0.18	1.70756e-07		0.18	1.6203e-07
	0.19	2.81852e-07		0.19	8.23111e-07		0.19	4.93715e-07		0.19	6.1344e-07		0.19	2.16732e-07		0.19	2.06303e-07
	0.2	3.52574e-07		0.2	1.0082e-06		0.2	6.10534e-07		0.2	7.49501e-07		0.2	2.73365e-07		0.2	2.60964e-07
	0.21	4.38945e-07		0.21	1.2283e-06		0.21	7.50758e-07		0.21	9.10623e-07		0.21	3.42787e-07		0.21	3.28023e-07
	0.22	5.44106e-07		0.22	1.4879e-06		0.22	9.17137e-07		0.22	1.0994e-06		0.22	4.26862e-07		0.22	4.09912e-07
	0.23	6.71121e-07		0.23	1.7933e-06		0.23	1.1128e-06		0.23	1.3192e-06		0.23	5.27704e-07		0.23	5.08896e-07
	0.24	8.23701e-07		0.24	2.1515e-06		0.24	1.3405e-06		0.24	1.5722e-06		0.24	6.48263e-07		0.24	6.27828e-07
	0.25	1.0049e-06		0.25	2.5702e-06		0.25	1.6038e-06		0.25	1.8613e-06		0.25	7.90476e-07		0.25	7.69033e-07
	0.26	1.2185e-06		0.26	3.0594e-06		0.26	1.9042e-06		0.26	2.1898e-06		0.26	9.57149e-07		0.26	9.35412e-07
	0.27	1.467e-06		0.27	3.6285e-06		0.27	2.2451e-06		0.27	2.5588e-06		0.27	1.1507e-06		0.27	1.1299e-06
	0.28	1.7528e-06		0.28	4.2919e-06		0.28	2.6287e-06		0.28	2.9726e-06		0.28	1.3739e-06		0.28	1.355e-06
	0.29	2.0774e-06		0.29	5.086e-06		0.29	3.0542e-06		0.29	3.4302e-06		0.29	1.6282e-06		0.29	1.6131e-06
	0.3	2.4434e-06		0.3	6.0212e-06		0.3	3.5272e-06		0.3	3.9339e-06		0.3	1.9173e-06		0.3	1.9065e-06
	0.31	2.8524e-06		0.31	7.088e-06		0.31	4.0467e-06		0.31	4.4863e-06		0.31	2.2429e-06		0.31	2.239e-06
	0.32	3.3038e-06		0.32	8.3338e-06		0.32	4.6154e-06		0.32	5.0877e-06		0.32	2.6074e-06		0.32	2.6102e-06
	0.33	3.7983e-06		0.33	9.8639e-06		0.33	5.2334e-06		0.33	5.7402e-06		0.33	3.0118e-06		0.33	3.0245e-06
	0.34	4.3332e-06		0.34	1.16771e-05		0.34	5.9028e-06		0.34	6.4453e-06		0.34	3.4574e-06		0.34	3.4805e-06
	0.35	4.9079e-06		0.35	1.37525e-05		0.35	6.6242e-06		0.35	7.2024e-06		0.35	3.9467e-06		0.35	3.984e-06
	0.36	5.518e-06		0.36	1.60293e-05		0.36	7.3985e-06		0.36	8.0048e-06		0.36	4.481e-06		0.36	4.532e-06
	0.37	6.1567e-06		0.37	1.84018e-05		0.37	8.2187e-06		0.37	8.8671e-06		0.37	5.0598e-06		0.37	5.1292e-06
	0.38	6.8169e-06		0.38	2.07842e-05		0.38	9.1006e-06		0.38	9.7823e-06		0.38	5.6858e-06		0.38	5.7727e-06
	0.39	7.4888e-06		0.39	2.30946e-05		0.39	1.00351e-05		0.39	1.07477e-05		0.39	6.359e-06		0.39	6.469e-06
	0.4	8.1532e-06		0.4	2.52839e-05		0.4	1.10201e-05		0.4	1.17651e-05		0.4	7.0807e-06		0.4	7.2154e-06
	0.41	8.8106e-06		0.41	2.73013e-05		0.41	1.20585e-05		0.41	1.28332e-05		0.41	7.8509e-06		0.41	8.0099e-06
	0.42	9.4347e-06		0.42	2.91034e-05		0.42	1.31467e-05		0.42	1.39484e-05		0.42	8.6664e-06		0.42	8.8596e-06
	0.43	1.00117e-05		0.43	3.06602e-05		0.43	1.42749e-05		0.43	1.51047e-05		0.43	9.538e-06		0.43	9.7636e-06
	0.44	1.05306e-05		0.44	3.19637e-05		0.44	1.54499e-05		0.44	1.63058e-05		0.44	1.04599e-05		0.44	1.072e-05
	0.45	1.09757e-05		0.45	3.30165e-05		0.45	1.66691e-05		0.45	1.75475e-05		0.45	1.14347e-05		0.45	1.17358e-05
	0.46	1.13429e-05		0.46	3.38238e-05		0.46	1.79219e-05		0.46	1.88184e-05		0.46	1.24603e-05		0.46	1.28001e-05
	0.47	1.16252e-05		0.47	3.44122e-05		0.47	1.92055e-05		0.47	2.01248e-05		0.47	1.35342e-05		0.47	1.39201e-05
	0.48	1.1826e-05		0.48	3.48048e-05		0.48	2.05155e-05		0.48	2.14468e-05		0.48	1.46586e-05		0.48	1.50886e-05
	0.49	1.1953e-05		0.49	3.50252e-05		0.49	2.18485e-05		0.49	2.27919e-05		0.49	1.5831e-05		0.49	1.63105e-05
	0.5	1.20183e-05		0.5	3.50889e-05		0.5	2.31957e-05		0.5	2.41411e-05		0.5	1.70405e-05		0.5	1.75738e-05
	0.51	1.20259e-05		0.51	3.49971e-05		0.51	2.45434e-05		0.51	2.54877e-05		0.51	1.82948e-05		0.51	1.88835e-05
	0.52	1.19847e-05		0.52	3.47495e-05		0.52	2.58941e-05		0.52	2.68372e-05		0.52	1.95872e-05		0.52	2.02303e-05
	0.53	1.1909e-05		0.53	3.43292e-05		0.53	2.72321e-05		0.53	2.81665e-05		0.53	2.091e-05		0.53	2.16118e-05
	0.54	1.17885e-05		0.54	3.37059e-05		0.54	2.85503e-05		0.54	2.94716e-05		0.54	2.22601e-05		0.54	2.30201e-05
	0.55	1.16314e-05		0.55	3.28823e-05		0.55	2.98451e-05		0.55	3.07461e-05		0.55	2.36333e-05		0.55	2.44535e-05
	0.56	1.14208e-05		0.56	3.18234e-05		0.56	3.10945e-05		0.56	3.19681e-05		0.56	2.50148e-05		0.56	2.58966e-05
	0.57	1.11751e-05		0.57	3.05417e-05		0.57	3.2303e-05		0.57	3.31244e-05		0.57	2.641e-05		0.57	2.73513e-05
	0.58	1.08784e-05		0.58	2.90923e-05		0.58	3.34464e-05		0.58	3.42095e-05		0.58	2.78025e-05		0.58	2.88135e-05
	0.59	1.05508e-05		0.59	2.75592e-05		0.59	3.45223e-05		0.59	3.52105e-05		0.59	2.91904e-05		0.59	3.0265e-05
	0.6	1.01849e-05		0.6	2.59967e-05		0.6	3.55169e-05		0.6	3.61104e-05		0.6	3.05623e-05		0.6	3.17048e-05
	0.61	9.7948e-06		0.61	2.4399e-05		0.61	3.64146e-05		0.61	3.69063e-05		0.61	3.19104e-05		0.61	3.31183e-05
	0.62	9.3669e-06		0.62	2.27373e-05		0.62	3.72028e-05		0.62	3.75869e-05		0.62	3.32201e-05		0.62	3.4502e-05
	0.63	8.8973e-06		0.63	2.10058e-05		0.63	3.78705e-05		0.63	3.81199e-05		0.63	3.44924e-05		0.63	3.58422e-05
	0.64	8.3947e-06		0.64	1.92055e-05		0.64	3.84079e-05		0.64	3.85134e-05		0.64	3.5713e-05		0.64	3.71305e-05
	0.65	7.8426e-06		0.65	1.73425e-05		0.65	3.88037e-05		0.65	3.87449e-05		0.65	3.68666e-05		0.65	3.83513e-05
	0.66	7.266e-06		0.66	1.54374e-05		0.66	3.90519e-05		0.66	3.88122e-05		0.66	3.79445e-05		0.66	3.94925e-05
	0.67	6.6595e-06		0.67	1.35199e-05		0.67	3.91428e-05		0.67	3.87066e-05		0.67	3.89353e-05		0.67	4.05418e-05
	0.68	6.0209e-06		0.68	1.16273e-05		0.68	3.90679e-05		0.68	3.84325e-05		0.68	3.98206e-05		0.68	4.14831e-05
	0.69	5.3706e-06		0.69	9.7943e-06		0.69	3.88305e-05		0.69	3.79926e-05		0.69	4.05871e-05		0.69	4.22982e-05
	0.7	4.7057e-06		0.7	8.0574e-06		0.7	3.84357e-05		0.7	3.73967e-05		0.7	4.1223e-05		0.7	4.29812e-05
	0.71	4.0476e-06		0.71	6.39e-06		0.71	3.78781e-05		0.71	3.66425e-05		0.71	4.17121e-05		0.71	4.35126e-05
	0.72	3.4082e-06		0.72	4.9659e-06		0.72	3.71777e-05		0.72	3.57432e-05		0.72	4.20413e-05		0.72	4.38729e-05
	0.73	2.804e-06		0.73	3.3487e-06		0.73	3.63363e-05		0.73	3.47291e-05		0.73	4.21999e-05		0.73	4.40506e-05
	0.74	2.2446e-06		0.74	2.6259e-06		0.74	3.5375e-05		0.74	3.36174e-05		0.74	4.21721e-05		0.74	4.40299e-05
	0.75	1.7493e-06		0.75	1.8696e-06		0.75	3.42964e-05		0.75	3.24161e-05		0.75	4.19534e-05		0.75	4.3813e-05
	0.76	1.3184e-06		0.76	1.2703e-06		0.76	3.31201e-05		0.76	3.11341e-05		0.76	4.15469e-05		0.76	4.33924e-05
	0.77	9.61481e-07		0.77	8.24608e-07		0.77	3.18574e-05		0.77	2.97948e-05		0.77	4.09553e-05		0.77	4.27786e-05
	0.78	6.74674e-07		0.78	5.0835e-07		0.78	3.05242e-05		0.78	2.84001e-05		0.78	4.01853e-05		0.78	4.19732e-05
	0.79	4.54855e-07		0.79	2.44497e-07		0.79	2.91281e-05		0.79	2.69531e-05		0.79	3.92607e-05		0.79	4.10026e-05
	0.8	2.93316e-07		0.8	1.37553e-07		0.8	2.76779e-05		0.8	2.54744e-05		0.8	3.81908e-05		0.8	3.98796e-05
	0.81	1.795e-07		0.81	6.36093e-08		0.81	2.61823e-05		0.81	2.39629e-05		0.81	3.69989e-05		0.81	3.86333e-05
	0.82	1.02629e-07		0.82	1.74147e-08		0.82	2.46494e-05		0.82	2.24257e-05		0.82	3.57119e-05		0.82	3.7283e-05
	0.83	5.28597e-08		0.83	-9.2773e-09		0.83	2.30776e-05		0.83	2.08648e-05		0.83	3.43299e-05		0.83	3.58383e-05
	0.84	2.18601e-08		0.84	-2.32856e-08		0.84	2.14892e-05		0.84	1.92868e-05		0.84	3.28816e-05		0.84	3.43215e-05
	0.85	3.7763e-09		0.85	-2.96273e-08		0.85	1.98877e-05		0.85	1.77107e-05		0.85	3.13679e-05		0.85	3.27439e-05
	0.86	-6.5144e-09		0.86	-3.136e-08		0.86	1.82901e-05		0.86	1.61387e-05		0.86	2.98029e-05		0.86	3.11081e-05
	0.87	-1.15819e-08		0.87	-3.07376e-08		0.87	1.67012e-05		0.87	1.45816e-05		0.87	2.81956e-05		0.87	2.94334e-05
	0.88	-1.41136e-08		0.88	-2.90512e-08		0.88	1.5138e-05		0.88	1.30468e-05		0.88	2.65484e-05		0.88	2.77203e-05
	0.89	-1.48117e-08		0.89	-2.74742e-08		0.89	1.36022e-05		0.89	1.15512e-05		0.89	2.48746e-05		0.89	2.59773e-05
	0.9	-1.49462e-08		0.9	-2.66919e-08		0.9	1.21145e-05		0.9	1.00976e-05		0.9	2.31811e-05		0.9	2.42123e-05
	0.91	-1.44164e-08		0.91	-2.65153e-08		0.91	1.0669e-05		0.91	8.7105e-06		0.91	2.14691e-05		0.91	2.24353e-05
	0.92	-1.41094e-08		0.92	-2.64943e-08		0.92	9.2949e-06		0.92	7.3853e-06		0.92	1.97545e-05		0.92	2.06493e-05
	0.93	-1.38528e-08		0.93	-2.65994e-08		0.93	7.972e-06		0.93	6.1549e-06		0.93	1.80433e-05		0.93	1.8866e-05
	0.94	-1.38991e-08		0.94	-2.66373e-08		0.94	6.7582e-06		0.94	5.0281e-06		0.94	1.63407e-05		0.94	1.70867e-05
	0.95	-1.40589e-08		0.95	-2.67929e-08		0.95	5.6359e-06		0.95	4.0158e-06		0.95	1.46641e-05		0.95	1.53426e-05
	0.96	-1.43365e-08		0.96	-2.70242e-08		0.96	4.618e-06		0.96	3.1215e-06		0.96	1.30144e-05		0.96	1.36208e-05
	0.97	-1.45131e-08		0.97	-2.73101e-08		0.97	3.7063e-06		0.97	2.3562e-06		0.97	1.14127e-05		0.97	1.19495e-05
	0.98	-1.48285e-08		0.98	-2.74405e-08		0.98	2.915e-06		0.98	1.7204e-06		0.98	9.8746e-06		0.98	1.03385e-05
	0.99	-1.51523e-08		0.99	-2.78064e-08		0.99	2.2366e-06		0.99	1.2116e-06		0.99	8.4066e-06		0.99	8.8075e-06
	1	-1.54088e-08		1	-2.79998e-08		1	1.6745e-06		1	8.19995e-07		1	7.003e-06		1	7.3371e-06
	1	-1.53163e-08		1	-2.75793e-08		1.01	1.2186e-06		1.01	5.31431e-07		1.01	5.7325e-06		1.01	6.008e-06
	0.99	-1.48747e-08		0.99	-2.65405e-08		1.02	8.61968e-07		1.02	3.29561e-07		1.02	4.5876e-06		1.02	4.8047e-06
	0.98	-1.45888e-08		0.98	-2.58887e-08		1.03	5.90562e-07		1.03	1.94064e-07		1.03	3.5714e-06		1.03	3.7415e-06
	0.97	-1.4265e-08		0.97	-2.53378e-08		1.04	3.91173e-07		1.04	1.08189e-07		1.04	2.6996e-06		1.04	2.8249e-06
	0.96	-1.40253e-08		0.96	-2.485e-08		1.05	2.50028e-07		1.05	5.5871e-08		1.05	1.9706e-06		1.05	2.0605e-06
	0.95	-1.3836e-08		0.95	-2.43537e-08		1.06	1.52907e-07		1.06	2.54601e-08		1.06	1.3851e-06		1.06	1.4445e-06
	0.94	-1.35038e-08		0.94	-2.3908e-08		1.07	8.84477e-08		1.07	8.5663e-09		1.07	9.30448e-07		1.07	9.69655e-07
	0.93	-1.32599e-08		0.93	-2.35631e-08		1.08	4.70602e-08		1.08	-7.40331e-10		1.08	5.95789e-07		1.08	6.19151e-07
	0.92	-1.2936e-08		0.92	-2.31846e-08		1.09	2.12839e-08		1.09	-5.4504e-09		1.09	3.59101e-07		1.09	3.72671e-07
	0.91	-1.26459e-08		0.91	-2.28482e-08		1.1	5.9799e-09		1.1	-7.9316e-09		1.1	2.00856e-07		1.1	2.08671e-07
	0.9	-1.21286e-08		0.9	-2.23856e-08		1.11	-3.0113e-09		1.11	-8.9872e-09		1.11	1.00589e-07		1.11	1.05178e-07
	0.89	-1.16282e-08		0.89	-2.18978e-08		1.12	-7.8475e-09		1.12	-9.2605e-09		1.12	4.04447e-08		1.12	4.35108e-08
	0.88	-1.10857e-08		0.88	-2.13006e-08		1.13	-1.03413e-08		1.13	-9.3825e-09		1.13	6.1271e-09		1.13	8.6041e-09
	0.87	-1.02278e-08		0.87	-2.05478e-08		1.14	-1.14936e-08		1.14	-9.2689e-09		1.14	-1.24062e-08		1.14	-1.02952e-08
	0.86	-9.3278e-09		0.86	-1.94124e-08		1.15	-1.17123e-08		1.15	-9.0587e-09		1.15	-2.20997e-08		1.15	-1.99383e-08
	0.85	-7.9737e-09		0.85	-1.78437e-08		1.16	-1.14726e-08		1.16	-8.9493e-09		1.16	-2.67424e-08		1.16	-2.46989e-08
	0.84	-5.9761e-09		0.84	-1.60228e-08		1.17	-1.12076e-08		1.17	-8.8274e-09		1.17	-2.9005e-08		1.17	-2.69824e-08
	0.83	-2.637e-09		0.83	-1.31673e-08		1.18	-1.0909e-08		1.18	-8.7474e-09		1.18	-2.98082e-08		1.18	-2.78487e-08
	0.82	3.0235e-09		0.82	-9.4708e-09		1.19	-1.06441e-08		1.19	-8.718e-09		1.19	-3.01236e-08		1.19	-2.8017e-08
	0.81	1.28937e-08		0.81	-3.4192e-09		1.2	-1.04801e-08		1.2	-8.5918e-09		1.2	-2.99512e-08		1.2	-2.78277e-08
	0.8	2.91526e-08		0.8	5.7823e-09		1.21	-1.04885e-08		1.21	-8.6549e-09		1.21	-2.97872e-08		1.21	-2.75459e-08
	0.79	5.64682e-08		0.79	2.10526e-08		1.22	-1.04422e-08		1.22	-8.7306e-09		1.22	-2.97199e-08		1.22	-2.73104e-08
	0.78	1.00934e-07		0.78	4.50288e-08		1.23	-1.0417e-08		1.23	-8.7601e-09		1.23	-2.96105e-08		1.23	-2.71969e-08
	0.77	1.72493e-07		0.77	8.34598e-08		1.24	-1.04591e-08		1.24	-8.7432e-09		1.24	-2.9661e-08		1.24	-2.7159e-08
	0.76	2.85544e-07		0.76	1.43705e-07		1.25	-1.04885e-08		1.25	-8.7264e-09		1.25	-2.97914e-08		1.25	-2.72011e-08
	0.75	4.60242e-07		0.75	2.37613e-07		1.26	-1.04969e-08		1.26	-8.697e-09		1.26	-2.99049e-08		1.26	-2.73189e-08
	0.74	7.2245e-07		0.74	3.8327e-07		1.27	-1.05768e-08		1.27	-8.7517e-09		1.27	-3.00395e-08		1.27	-2.74408e-08
	0.73	1.1033e-06		0.73	7.54883e-07		1.28	-1.04969e-08		1.28	-8.8189e-09		1.28	-3.01825e-08		1.28	-2.74829e-08
	0.72	1.6342e-06		0.72	1.1346e-06		1.29	-1.056e-08		1.29	-8.8021e-09		1.29	-3.03591e-08		1.29	-2.76427e-08
	0.71	2.3454e-06		0.71	1.7042e-06		1.3	-1.06189e-08		1.3	-8.8358e-09		1.3	-3.05357e-08		1.3	-2.77142e-08
	0.7	3.2483e-06		0.7	2.5454e-06		1.31	-1.05432e-08		1.31	-8.8778e-09		1.31	-3.08049e-08		1.31	-2.79749e-08
	0.69	4.3278e-06		0.69	3.7595e-06		1.32	-1.056e-08		1.32	-8.7979e-09		1.32	-3.10278e-08		1.32	-2.80422e-08
	0.68	5.5017e-06		0.68	6.3326e-06		1.33	-1.06399e-08		1.33	-8.8946e-09		1.33	-3.12507e-08		1.33	-2.81684e-08
	0.67	6.6584e-06		0.67	8.4067e-06		1.34	-1.07156e-08		1.34	-8.9115e-09		1.34	-3.13936e-08		1.34	-2.82735e-08
	0.66	7.6702e-06		0.66	1.10146e-05		1.35	-1.08039e-08		1.35	-8.9325e-09		1.35	-3.16249e-08		1.35	-2.83282e-08
	0.65	8.5093e-06		0.65	1.38117e-05		1.35	-1.07703e-08		1.35	-8.8442e-09		1.35	-3.13852e-08		1.35	-2.80758e-08
	0.64	9.2628e-06		0.64	1.66076e-05		1.34	-1.06988e-08		1.34	-8.8862e-09		1.34	-3.08469e-08		1.34	-2.74787e-08
	0.63	9.9163e-06		0.63	1.92653e-05		1.33	-1.06357e-08		1.33	-8.739e-09		1.33	-3.04222e-08		1.33	-2.71548e-08
	0.62	1.04951e-05		0.62	2.1698e-05		1.32	-1.06273e-08		1.32	-8.7306e-09		1.32	-3.01026e-08		1.32	-2.68773e-08
	0.61	1.10194e-05		0.61	2.39275e-05		1.31	-1.05978e-08		1.31	-8.6507e-09		1.31	-2.99007e-08		1.31	-2.67175e-08
	0.6	1.14847e-05		0.6	2.59398e-05		1.3	-1.0581e-08		1.3	-8.5708e-09		1.3	-2.95979e-08		1.3	-2.65282e-08
	0.59	1.18949e-05		0.59	2.7741e-05		1.29	-1.06315e-08		1.29	-8.6507e-09		1.29	-2.95601e-08		1.29	-2.63222e-08
	0.58	1.22509e-05		0.58	2.93502e-05		1.28	-1.0602e-08		1.28	-8.5204e-09		1.28	-2.93582e-08		1.28	-2.61455e-08
	0.57	1.25548e-05		0.57	3.0739e-05		1.27	-1.0581e-08		1.27	-8.5708e-09		1.27	-2.91648e-08		1.27	-2.60572e-08
	0.56	1.28069e-05		0.56	3.19128e-05		1.26	-1.0438e-08		1.26	-8.6003e-09		1.26	-2.88578e-08		1.26	-2.58722e-08
	0.55	1.30143e-05		0.55	3.28497e-05		1.25	-1.05179e-08		1.25	-8.4825e-09		1.25	-2.8761e-08		1.25	-2.56871e-08
	0.54	1.31818e-05		0.54	3.35845e-05		1.24	-1.05011e-08		1.24	-8.39e-09		1.24	-2.85003e-08		1.24	-2.54937e-08
	0.53	1.33091e-05		0.53	3.41102e-05		1.23	-1.05179e-08		1.23	-8.369e-09		1.23	-2.83952e-08		1.23	-2.53423e-08
	0.52	1.33979e-05		0.52	3.44829e-05		1.22	-1.04633e-08		1.22	-8.4531e-09		1.22	-2.80966e-08		1.22	-2.50185e-08
	0.51	1.34486e-05		0.51	3.47093e-05		1.21	-1.0417e-08		1.21	-8.1881e-09		1.21	-2.77139e-08		1.21	-2.47451e-08
	0.5	1.34534e-05		0.5	3.48269e-05		1.2	-1.03203e-08		1.2	-8.2933e-09		1.2	-2.74826e-08		1.2	-2.43877e-08
	0.49	1.34187e-05		0.49	3.48536e-05		1.19	-1.01941e-08		1.19	-8.1461e-09		1.19	-2.70368e-08		1.19	-2.40765e-08
	0.48	1.33297e-05		0.48	3.47916e-05		1.18	-1.01352e-08		1.18	-8.0998e-09		1.18	-2.64901e-08		1.18	-2.35045e-08
	0.47	1.3182e-05		0.47	3.46331e-05		1.17	-9.946e-09		1.17	-8.0241e-09		1.17	-2.59602e-08		1.17	-2.30882e-08
	0.46	1.29665e-05		0.46	3.43933e-05		1.16	-9.8282e-09		1.16	-7.9905e-09		1.16	-2.52663e-08		1.16	-2.23606e-08
	0.45	1.26717e-05		0.45	3.4068e-05		1.15	-9.6054e-09		1.15	-7.8769e-09		1.15	-2.44421e-08		1.15	-2.1591e-08
	0.44	1.22903e-05		0.44	3.36551e-05		1.14	-9.2815e-09		1.14	-7.6204e-09		1.14	-2.33276e-08		1.14	-2.05271e-08
	0.43	1.18155e-05		0.43	3.31393e-05		1.13	-8.8526e-09		1.13	-7.4984e-09		1.13	-2.13595e-08		1.13	-1.86977e-08
	0.42	1.12526e-05		0.42	3.25196e-05		1.12	-8.3101e-09		1.12	-7.1031e-09		1.12	-1.80078e-08		1.12	-1.51693e-08
	0.41	1.06107e-05		0.41	3.17585e-05		1.11	-7.7592e-09		1.11	-6.7667e-09		1.11	-1.16702e-08		1.11	-8.5079e-09
	0.4	9.918e-06		0.4	3.08445e-05		1.1	-6.7625e-09		1.1	-6.2747e-09		1.1	1.539e-09		1.1	4.8991e-09
	0.39	9.1941e-06		0.39	2.97469e-05		1.09	-5.3116e-09		1.09	-5.5303e-09		1.09	2.66082e-08		1.09	3.09948e-08
	0.38	8.461e-06		0.38	2.8453e-05		1.08	-3.0197e-09		1.08	-4.4747e-09		1.08	7.44893e-08		1.08	8.04701e-08
	0.37	7.7298e-06		0.37	2.69483e-05		1.07	9.37631e-10		1.07	-2.5529e-09		1.07	1.60284e-07		1.07	1.69882e-07
	0.36	7.0212e-06		0.36	2.52533e-05		1.06	7.9018e-09		1.06	6.68486e-10		1.06	3.07119e-07		1.06	3.2185e-07
	0.35	6.3394e-06		0.35	2.34138e-05		1.05	2.07834e-08		1.05	7.6074e-09		1.05	5.43253e-07		1.05	5.71384e-07
	0.34	5.6914e-06		0.34	2.14929e-05		1.04	4.3376e-08		1.04	2.09685e-08		1.04	9.01105e-07		1.04	9.45855e-07
	0.33	5.0816e-06		0.33	1.95539e-05		1.03	8.36071e-08		1.03	4.72116e-08		1.03	1.4109e-06		1.03	1.4847e-06
	0.32	4.5094e-06		0.32	1.76482e-05		1.02	1.52474e-07		1.02	9.7288e-08		1.02	2.1009e-06		1.02	2.214e-06
	0.31	3.9791e-06		0.31	1.58077e-05		1.01	2.67313e-07		1.01	1.88108e-07		1.01	2.985e-06		1.01	3.1498e-06
	0.3	3.4896e-06		0.3	1.40592e-05		1	4.50186e-07		1	3.44141e-07		1	4.0737e-06		1	4.2986e-06
	0.29	3.0407e-06		0.29	1.24148e-05		0.99	7.2949e-07		0.99	5.96887e-07		0.99	5.3588e-06		0.99	5.6499e-06
	0.28	2.6334e-06		0.28	1.08865e-05		0.98	1.1339e-06		0.98	9.76802e-07		0.98	6.835e-06		0.98	7.197e-06
	0.27	2.2639e-06		0.27	9.4755e-06		0.97	1.6937e-06		0.97	1.5157e-06		0.97	8.4116e-06		0.97	8.8423e-06
	0.26	1.932e-06		0.26	8.1858e-06		0.96	2.43e-06		0.96	2.2257e-06		0.96	1.02003e-05		0.96	1.07049e-05
	0.25	1.6357e-06		0.25	7.0059e-06		0.95	3.3556e-06		0.95	3.11e-06		0.95	1.20885e-05		0.95	1.26652e-05
	0.24	1.3738e-06		0.24	5.9584e-06		0.94	4.4642e-06		0.94	4.1405e-06		0.94	1.40436e-05		0.94	1.46854e-05
	0.23	1.144e-06		0.23	5.0275e-06		0.93	5.7522e-06		0.93	5.2944e-06		0.93	1.60212e-05		0.93	1.67296e-05
	0.22	9.44247e-07		0.22	4.2069e-06		0.92	7.1915e-06		0.92	6.5362e-06		0.92	1.80039e-05		0.92	1.87617e-05
	0.21	7.71786e-07		0.21	3.4161e-06		0.91	8.6993e-06		0.91	7.8422e-06		0.91	1.99575e-05		0.91	2.07492e-05
	0.2	6.24909e-07		0.2	2.822e-06		0.9	1.03457e-05		0.9	9.1923e-06		0.9	2.18638e-05		0.9	2.26823e-05
	0.19	5.01049e-07		0.19	2.3074e-06		0.89	1.20369e-05		0.89	1.06021e-05		0.89	2.36856e-05		0.89	2.45431e-05
	0.18	3.9757e-07		0.18	1.867e-06		0.88	1.37394e-05		0.88	1.20524e-05		0.88	2.54333e-05		0.88	2.63394e-05
	0.17	3.12305e-07		0.17	1.4955e-06		0.87	1.54293e-05		0.87	1.35278e-05		0.87	2.71084e-05		0.87	2.80589e-05
	0.16	2.42899e-07		0.16	1.186e-06		0.86	1.70871e-05		0.86	1.50296e-05		0.86	2.87235e-05		0.86	2.97287e-05
	0.15	1.87314e-07		0.15	9.31848e-07		0.85	1.86967e-05		0.85	1.65401e-05		0.85	3.02662e-05		0.85	3.13341e-05
	0.14	1.43079e-07		0.14	7.24115e-07		0.84	2.02688e-05		0.84	1.80571e-05		0.84	3.17597e-05		0.84	3.28907e-05
	0.13	1.08323e-07		0.13	5.57207e-07		0.83	2.18088e-05		0.83	1.95655e-05		0.83	3.3184e-05		0.83	3.43745e-05
	0.12	8.15379e-08		0.12	4.23985e-07		0.82	2.3318e-05		0.82	2.10648e-05		0.82	3.4541e-05		0.82	3.57877e-05
	0.11	6.10144e-08		0.11	3.08772e-07		0.81	2.47942e-05		0.81	2.25504e-05		0.81	3.58176e-05		0.81	3.7121e-05
	0.1	4.55672e-08		0.1	2.32646e-07		0.8	2.62392e-05		0.8	2.401e-05		0.8	3.70124e-05		0.8	3.83673e-05
	0.09	3.40732e-08		0.09	1.73624e-07		0.79	2.76484e-05		0.79	2.54427e-05		0.79	3.80982e-05		0.79	3.95067e-05
	0.08	2.56535e-08		0.08	1.2841e-07		0.78	2.90256e-05		0.78	2.68465e-05		0.78	3.90688e-05		0.78	4.05303e-05
	0.07	1.95428e-08		0.07	9.42851e-08		0.77	3.03524e-05		0.77	2.82061e-05		0.77	3.99008e-05		0.77	4.14071e-05
	0.06	1.52194e-08		0.06	6.90261e-08		0.76	3.16304e-05		0.76	2.9512e-05		0.76	4.05784e-05		0.76	4.21237e-05
	0.05	1.2061e-08		0.05	5.02564e-08		0.75	3.28436e-05		0.75	3.07664e-05		0.75	4.1079e-05		0.75	4.26597e-05
	0.04	9.8699e-09		0.04	3.68447e-08		0.74	3.39864e-05		0.74	3.19478e-05		0.74	4.13952e-05		0.74	4.30032e-05
	0.03	8.4611e-09		0.03	2.70582e-08		0.73	3.50347e-05		0.73	3.30626e-05		0.73	4.15227e-05		0.73	4.31459e-05
	0.02	7.414e-09		0.02	2.00474e-08		0.72	3.59874e-05		0.72	3.40727e-05		0.72	4.14704e-05		0.72	4.30974e-05
	0.01	6.7579e-09		0.01	1.51815e-08		0.71	3.6805e-05		0.71	3.49748e-05		0.71	4.12435e-05		0.71	4.28595e-05
	0	6.3963e-09		0	1.17161e-08		0.7	3.74874e-05		0.7	3.57486e-05		0.7	4.08565e-05		0.7	4.24556e-05
							0.69	3.80157e-05		0.69	3.63862e-05		0.69	4.03194e-05		0.69	4.18963e-05
							0.68	3.83823e-05		0.68	3.68711e-05		0.68	3.96577e-05		0.68	4.12046e-05
							0.67	3.85829e-05		0.67	3.72013e-05		0.67	3.88743e-05		0.67	4.03822e-05
							0.66	3.86267e-05		0.66	3.7377e-05		0.66	3.79948e-05		0.66	3.94573e-05
							0.65	3.8515e-05		0.65	3.73878e-05		0.65	3.70236e-05		0.65	3.84377e-05
							0.64	3.82592e-05		0.64	3.7254e-05		0.64	3.59778e-05		0.64	3.73386e-05
							0.63	3.78657e-05		0.63	3.6979e-05		0.63	3.48687e-05		0.63	3.61738e-05
							0.62	3.73408e-05		0.62	3.65611e-05		0.62	3.37055e-05		0.62	3.49526e-05
							0.61	3.67021e-05		0.61	3.60235e-05		0.61	3.24971e-05		0.61	3.36845e-05
							0.6	3.59558e-05		0.6	3.53635e-05		0.6	3.1253e-05		0.6	3.23805e-05
							0.59	3.51137e-05		0.59	3.46042e-05		0.59	2.99812e-05		0.59	3.10462e-05
							0.58	3.41848e-05		0.58	3.37519e-05		0.58	2.869e-05		0.58	2.9694e-05
							0.57	3.31845e-05		0.57	3.28175e-05		0.57	2.73845e-05		0.57	2.83263e-05
							0.56	3.21176e-05		0.56	3.18128e-05		0.56	2.60695e-05		0.56	2.69557e-05
							0.55	3.1e-05		0.55	3.07553e-05		0.55	2.47625e-05		0.55	2.55902e-05
							0.54	2.98384e-05		0.54	2.96465e-05		0.54	2.34528e-05		0.54	2.42272e-05
							0.53	2.86393e-05		0.53	2.84841e-05		0.53	2.21549e-05		0.53	2.28774e-05
							0.52	2.74093e-05		0.52	2.72997e-05		0.52	2.08768e-05		0.52	2.15494e-05
							0.51	2.61596e-05		0.51	2.60911e-05		0.51	1.96184e-05		0.51	2.02389e-05
							0.5	2.48956e-05		0.5	2.4863e-05		0.5	1.83858e-05		0.5	1.89604e-05
							0.49	2.36261e-05		0.49	2.36277e-05		0.49	1.71806e-05		0.49	1.77126e-05
							0.48	2.2356e-05		0.48	2.23871e-05		0.48	1.60109e-05		0.48	1.65003e-05
							0.47	2.10942e-05		0.47	2.11565e-05		0.47	1.48793e-05		0.47	1.53272e-05
							0.46	1.9839e-05		0.46	1.99297e-05		0.46	1.37859e-05		0.46	1.41951e-05
							0.45	1.86016e-05		0.45	1.87203e-05		0.45	1.27351e-05		0.45	1.31076e-05
							0.44	1.73892e-05		0.44	1.75287e-05		0.44	1.17293e-05		0.44	1.20677e-05
							0.43	1.62013e-05		0.43	1.63642e-05		0.43	1.07706e-05		0.43	1.1076e-05
							0.42	1.50523e-05		0.42	1.52335e-05		0.42	9.8594e-06		0.42	1.01365e-05
							0.41	1.39345e-05		0.41	1.41337e-05		0.41	8.9961e-06		0.41	9.2435e-06
							0.4	1.28545e-05		0.4	1.30686e-05		0.4	8.18e-06		0.4	8.4005e-06
							0.39	1.18192e-05		0.39	1.2045e-05		0.39	7.4099e-06		0.39	7.6023e-06
							0.38	1.08279e-05		0.38	1.10646e-05		0.38	6.6889e-06		0.38	6.8589e-06
							0.37	9.8865e-06		0.37	1.01286e-05		0.37	6.0158e-06		0.37	6.1634e-06
							0.36	8.9924e-06		0.36	9.2377e-06		0.36	5.3893e-06		0.36	5.5167e-06
							0.35	8.1491e-06		0.35	8.3972e-06		0.35	4.8064e-06		0.35	4.9154e-06
							0.34	7.3521e-06		0.34	7.5977e-06		0.34	4.267e-06		0.34	4.3606e-06
							0.33	6.6104e-06		0.33	6.85e-06		0.33	3.7711e-06		0.33	3.8503e-06
							0.32	5.9182e-06		0.32	6.1537e-06		0.32	3.3153e-06		0.32	3.3811e-06
							0.31	5.2751e-06		0.31	5.5029e-06		0.31	2.8993e-06		0.31	2.9531e-06
							0.3	4.6807e-06		0.3	4.8979e-06		0.3	2.5209e-06		0.3	2.5644e-06
							0.29	4.1317e-06		0.29	4.3404e-06		0.29	2.1788e-06		0.29	2.2132e-06
							0.28	3.6295e-06		0.28	3.8286e-06		0.28	1.8723e-06		0.28	1.8987e-06
							0.27	3.1678e-06		0.27	3.3585e-06		0.27	1.5973e-06		0.27	1.617e-06
							0.26	2.7483e-06		0.26	2.9298e-06		0.26	1.3528e-06		0.26	1.3671e-06
							0.25	2.3688e-06		0.25	2.5408e-06		0.25	1.1374e-06		0.25	1.1468e-06
							0.24	2.0275e-06		0.24	2.1899e-06		0.24	9.487e-07		0.24	9.54397e-07
							0.23	1.7221e-06		0.23	1.8748e-06		0.23	7.84597e-07		0.23	7.87617e-07
							0.22	1.4514e-06		0.22	1.5934e-06		0.22	6.43443e-07		0.22	6.43982e-07
							0.21	1.2127e-06		0.21	1.3443e-06		0.21	5.22729e-07		0.21	5.21736e-07
							0.2	1.0043e-06		0.2	1.1251e-06		0.2	4.21008e-07		0.2	4.19101e-07
							0.19	8.23936e-07		0.19	9.34624e-07		0.19	3.36126e-07		0.19	3.33604e-07
							0.18	6.69409e-07		0.18	7.69116e-07		0.18	2.65904e-07		0.18	2.63084e-07
							0.17	5.38513e-07		0.17	6.27378e-07		0.17	2.08745e-07		0.17	2.05816e-07
							0.16	4.28742e-07		0.16	5.06773e-07		0.16	1.62572e-07		0.16	1.59831e-07
							0.15	3.38119e-07		0.15	4.06002e-07		0.15	1.25903e-07		0.15	1.23469e-07
							0.14	2.63961e-07		0.14	3.21671e-07		0.14	9.70987e-08		0.14	9.49754e-08
							0.13	2.03892e-07		0.13	2.52446e-07		0.13	7.47626e-08		0.13	7.2942e-08
							0.12	1.56209e-07		0.12	1.96347e-07		0.12	5.76836e-08		0.12	5.61446e-08
							0.11	1.18749e-07		0.11	1.51242e-07		0.11	4.47429e-08		0.11	4.35739e-08
							0.1	8.96169e-08		0.1	1.15675e-07		0.1	3.51667e-08		0.1	3.42079e-08
							0.09	6.73523e-08		0.09	8.77664e-08		0.09	2.80634e-08		0.09	2.74536e-08
							0.08	5.04709e-08		0.08	6.63682e-08		0.08	2.29956e-08		0.08	2.24489e-08
							0.07	3.79298e-08		0.07	5.0063e-08		0.07	1.93325e-08		0.07	1.88993e-08
							0.06	2.85638e-08		0.06	3.77741e-08		0.06	1.6746e-08		0.06	1.63549e-08
							0.05	2.17675e-08		0.05	2.86101e-08		0.05	1.48451e-08		0.05	1.45423e-08
							0.04	1.67754e-08		0.04	2.20619e-08		0.04	1.36927e-08		0.04	1.33899e-08
							0.03	1.34109e-08		0.03	1.73138e-08		0.03	1.28011e-08		0.03	1.25572e-08
							0.02	1.09549e-08		0.02	1.38567e-08		0.02	1.22166e-08		0.02	1.20526e-08
							0.01	9.3106e-09		0.01	1.15016e-08		0.01	1.18255e-08		0.01	1.1653e-08
							0	8.1247e-09		0	9.8237e-09		0	1.16404e-08		0	1.14091e-08

## Sheet: Figure 1h
	3.3 mM GABA forward			3.3 mM GABA reverse			3.3 mM Glutamine forward			3.3 mM Glutamine reverse			3.3 mM dopamine forward			3.3 mM dopamine reverse			3.3 mM acetylcholine forward			3.3 mM acetylcholine reverse			No neurotransmitter forward			No neurotransmitter reverse
Axis	x	y		x	y		x	y		x	y		x	y		x	y		x	y		x	y		x	y		x	y
Parameter	VGS	IDS		VGS	IDS		VGS	IDS		VGS	IDS		VGS	IDS		VGS	IDS		VGS	IDS		VGS	IDS		VGS	IDS		VGS	IDS
Unit	V	A		V	A		V	A		V	A		V	A		V	A		V	A		V	A		V	A		V	A
	0	5.56044e-08		1.1	1.07925e-07		0	3.98723e-08		1.1	-3.41938e-08		0	7.6548e-08		1.1	-4.10073e-08		0	6.77156e-08		1.1	1.83588e-07		0	3.59189e-08		1.1	2.6998e-07
	0.01	4.88329e-08		1.09	1.70046e-07		0.01	4.19753e-08		1.09	-2.91047e-08		0.01	7.41927e-08		1.09	-3.39413e-08		0.01	5.98505e-08		1.09	2.92735e-07		0.01	3.46571e-08		1.09	4.10297e-07
	0.02	4.94217e-08		1.08	2.81714e-07		0.02	4.79056e-08		1.08	-2.35949e-08		0.02	7.90295e-08		1.08	-2.61604e-08		0.02	5.87149e-08		1.08	4.8769e-07		0.02	3.8821e-08		1.08	6.53959e-07
	0.03	5.3922e-08		1.07	4.61862e-07		0.03	5.87989e-08		1.07	-1.51831e-08		0.03	8.94601e-08		1.07	-1.67812e-08		0.03	6.19535e-08		1.07	7.99071e-07		0.03	4.56346e-08		1.07	1.0301e-06
	0.04	6.3217e-08		1.06	7.35175e-07		0.04	7.19634e-08		1.06	-2.2289e-09		0.04	1.04475e-07		1.06	-2.7755e-09		0.04	6.9398e-08		1.06	1.2636e-06		0.04	5.47193e-08		1.06	1.5699e-06
	0.05	7.58766e-08		1.05	1.1279e-06		0.05	9.14368e-08		1.05	1.67398e-08		0.05	1.23822e-07		1.05	1.52678e-08		0.05	8.14269e-08		1.05	1.9081e-06		0.05	6.801e-08		1.05	2.2906e-06
	0.06	9.25319e-08		1.04	1.6657e-06		0.06	1.13854e-07		1.04	4.6097e-08		0.06	1.48385e-07		1.04	4.05033e-08		0.06	9.69467e-08		1.04	2.7397e-06		0.06	8.50019e-08		1.04	3.1955e-06
	0.07	1.15454e-07		1.03	2.3713e-06		0.07	1.43632e-07		1.03	9.08059e-08		0.07	1.78541e-07		1.03	7.60012e-08		0.07	1.19406e-07		1.03	3.7464e-06		0.07	1.06116e-07		1.03	4.2687e-06
	0.08	1.44054e-07		1.02	3.2592e-06		0.08	1.80182e-07		1.02	1.59867e-07		0.08	2.15511e-07		1.02	1.26178e-07		0.08	1.46955e-07		1.02	4.9052e-06		0.08	1.3379e-07		1.02	5.4938e-06
	0.09	1.79341e-07		1.01	4.3361e-06		0.09	2.25143e-07		1.01	2.65942e-07		0.09	2.5959e-07		1.01	1.96585e-07		0.09	1.80813e-07		1.01	6.1968e-06		0.09	1.6748e-07		1.01	6.8524e-06
	0.1	2.22115e-07		1	5.5904e-06		0.1	2.79233e-07		1	4.26154e-07		0.1	3.10905e-07		1	2.96731e-07		0.1	2.2304e-07		1	7.6028e-06		0.1	2.08866e-07		1	8.3264e-06
	0.11	2.75027e-07		0.99	6.9956e-06		0.11	3.42031e-07		0.99	6.68933e-07		0.11	3.71348e-07		0.99	4.34987e-07		0.11	2.74817e-07		0.99	9.1056e-06		0.11	2.58833e-07		0.99	9.8994e-06
	0.12	3.37571e-07		0.98	8.5078e-06		0.12	4.177e-07		0.98	1.0289e-06		0.12	4.4096e-07		0.98	6.27965e-07		0.12	3.36479e-07		0.98	1.06914e-05		0.12	3.17888e-07		0.98	1.15563e-05
	0.13	4.10716e-07		0.97	1.0036e-05		0.13	5.06197e-07		0.97	1.5558e-06		0.13	5.21465e-07		0.97	8.92826e-07		0.13	4.09035e-07		0.97	1.23521e-05		0.13	3.89014e-07		0.97	1.32865e-05
	0.14	4.97614e-07		0.96	1.16689e-05		0.14	6.08575e-07		0.96	2.309e-06		0.14	6.1257e-07		0.96	1.2552e-06		0.14	4.95555e-07		0.96	1.40685e-05		0.14	4.71496e-07		0.96	1.50697e-05
	0.15	5.97214e-07		0.95	1.33154e-05		0.15	7.266e-07		0.95	3.3603e-06		0.15	7.1642e-07		0.95	1.7389e-06		0.15	5.9604e-07		0.95	1.58323e-05		0.15	5.67649e-07		0.95	1.69007e-05
	0.16	7.11915e-07		0.94	1.49947e-05		0.16	8.61701e-07		0.94	4.7663e-06		0.16	8.323e-07		0.94	2.3734e-06		0.16	7.11752e-07		0.94	1.76296e-05		0.16	6.78018e-07		0.94	1.87634e-05
	0.17	8.44492e-07		0.93	1.66968e-05		0.17	1.0172e-06		0.93	6.5517e-06		0.17	9.61975e-07		0.93	3.1821e-06		0.17	8.45255e-07		0.93	1.94619e-05		0.17	8.06853e-07		0.93	2.06565e-05
	0.18	9.95407e-07		0.92	1.84064e-05		0.18	1.1922e-06		0.92	8.6608e-06		0.18	1.1075e-06		0.92	4.18e-06		0.18	9.98064e-07		0.92	2.13132e-05		0.18	9.52932e-07		0.92	2.25652e-05
	0.19	1.1658e-06		0.91	2.01152e-05		0.19	1.3912e-06		0.91	1.09994e-05		0.19	1.2684e-06		0.91	5.3675e-06		0.19	1.1713e-06		0.91	2.3179e-05		0.19	1.1195e-06		0.91	2.44806e-05
	0.2	1.3581e-06		0.9	2.1825e-05		0.2	1.6126e-06		0.9	1.34062e-05		0.2	1.447e-06		0.9	6.7174e-06		0.2	1.3665e-06		0.9	2.50474e-05		0.2	1.3078e-06		0.9	2.64005e-05
	0.21	1.5743e-06		0.89	2.35278e-05		0.21	1.8621e-06		0.89	1.57687e-05		0.21	1.6425e-06		0.89	8.1787e-06		0.21	1.5873e-06		0.89	2.69179e-05		0.21	1.5198e-06		0.89	2.83136e-05
	0.22	1.8147e-06		0.88	2.5225e-05		0.22	2.1383e-06		0.88	1.80263e-05		0.22	1.8591e-06		0.88	9.7089e-06		0.22	1.8346e-06		0.88	2.87887e-05		0.22	1.7575e-06		0.88	3.02191e-05
	0.23	2.0826e-06		0.87	2.68877e-05		0.23	2.4463e-06		0.87	2.02025e-05		0.23	2.0953e-06		0.87	1.12467e-05		0.23	2.1101e-06		0.87	3.06518e-05		0.23	2.0236e-06		0.87	3.21078e-05
	0.24	2.379e-06		0.86	2.85354e-05		0.24	2.7861e-06		0.86	2.22928e-05		0.24	2.3527e-06		0.86	1.27601e-05		0.24	2.4161e-06		0.86	3.24862e-05		0.24	2.3193e-06		0.86	3.39728e-05
	0.25	2.7058e-06		0.85	3.01693e-05		0.25	3.1618e-06		0.85	2.43201e-05		0.25	2.6337e-06		0.85	1.42299e-05		0.25	2.7535e-06		0.85	3.43081e-05		0.25	2.6473e-06		0.85	3.58106e-05
	0.26	3.0654e-06		0.84	3.17465e-05		0.26	3.5735e-06		0.84	2.62691e-05		0.26	2.9384e-06		0.84	1.56573e-05		0.26	3.1273e-06		0.84	3.60914e-05		0.26	3.0091e-06		0.84	3.76063e-05
	0.27	3.4595e-06		0.83	3.3292e-05		0.27	4.0238e-06		0.83	2.81463e-05		0.27	3.2678e-06		0.83	1.70335e-05		0.27	3.5368e-06		0.83	3.7839e-05		0.27	3.4075e-06		0.83	3.93616e-05
	0.28	3.8898e-06		0.82	3.47828e-05		0.28	4.5154e-06		0.82	2.99635e-05		0.28	3.6238e-06		0.82	1.83595e-05		0.28	3.9861e-06		0.82	3.9536e-05		0.28	3.8446e-06		0.82	4.10583e-05
	0.29	4.3557e-06		0.81	3.62235e-05		0.29	5.0485e-06		0.81	3.16763e-05		0.29	4.0069e-06		0.81	1.96313e-05		0.29	4.4749e-06		0.81	4.11654e-05		0.29	4.3211e-06		0.81	4.26862e-05
	0.3	4.8639e-06		0.8	3.76072e-05		0.3	5.6285e-06		0.8	3.33291e-05		0.3	4.4196e-06		0.8	2.08601e-05		0.3	5.0078e-06		0.8	4.27126e-05		0.3	4.8413e-06		0.8	4.42298e-05
	0.31	5.4137e-06		0.79	3.89323e-05		0.31	6.2563e-06		0.79	3.4896e-05		0.31	4.8626e-06		0.79	2.20364e-05		0.31	5.5858e-06		0.79	4.416e-05		0.31	5.4056e-06		0.79	4.56662e-05
	0.32	6.0051e-06		0.78	4.01881e-05		0.32	6.9323e-06		0.78	3.63926e-05		0.32	5.336e-06		0.78	2.31518e-05		0.32	6.2099e-06		0.78	4.54883e-05		0.32	6.0157e-06		0.78	4.69658e-05
	0.33	6.6412e-06		0.77	4.13755e-05		0.33	7.6565e-06		0.77	3.78007e-05		0.33	5.8419e-06		0.77	2.42092e-05		0.33	6.8811e-06		0.77	4.66635e-05		0.33	6.6738e-06		0.77	4.81042e-05
	0.34	7.3214e-06		0.76	4.24615e-05		0.34	8.4315e-06		0.76	3.91292e-05		0.34	6.3784e-06		0.76	2.52011e-05		0.34	7.6013e-06		0.76	4.76604e-05		0.34	7.3811e-06		0.76	4.90525e-05
	0.35	8.0459e-06		0.75	4.34279e-05		0.35	9.258e-06		0.75	4.03783e-05		0.35	6.9509e-06		0.75	2.6132e-05		0.35	8.371e-06		0.75	4.84675e-05		0.35	8.138e-06		0.75	4.97898e-05
	0.36	8.8159e-06		0.74	4.42375e-05		0.36	1.01353e-05		0.74	4.15408e-05		0.36	7.5573e-06		0.74	2.69856e-05		0.36	9.1907e-06		0.74	4.90652e-05		0.36	8.9444e-06		0.74	5.03123e-05
	0.37	9.6318e-06		0.73	4.48887e-05		0.37	1.10674e-05		0.73	4.26002e-05		0.37	8.1995e-06		0.73	2.77674e-05		0.37	1.006e-05		0.73	4.94571e-05		0.37	9.8025e-06		0.73	5.06148e-05
	0.38	1.04919e-05		0.72	4.53402e-05		0.38	1.20517e-05		0.72	4.35507e-05		0.38	8.8777e-06		0.72	2.84688e-05		0.38	1.09813e-05		0.72	4.96524e-05		0.38	1.07098e-05		0.72	5.07143e-05
	0.39	1.13981e-05		0.71	4.55618e-05		0.39	1.30879e-05		0.71	4.43755e-05		0.39	9.5931e-06		0.71	2.90978e-05		0.39	1.19548e-05		0.71	4.96503e-05		0.39	1.16725e-05		0.71	5.06211e-05
	0.4	1.23517e-05		0.7	4.55767e-05		0.4	1.41776e-05		0.7	4.50569e-05		0.4	1.03475e-05		0.7	2.9654e-05		0.4	1.29796e-05		0.7	4.94669e-05		0.4	1.26874e-05		0.7	5.03452e-05
	0.41	1.33504e-05		0.69	4.53851e-05		0.41	1.53198e-05		0.69	4.55713e-05		0.41	1.11361e-05		0.69	3.01361e-05		0.41	1.40597e-05		0.69	4.91184e-05		0.41	1.37531e-05		0.69	4.99057e-05
	0.42	1.4392e-05		0.68	4.50107e-05		0.42	1.65124e-05		0.68	4.59001e-05		0.42	1.19667e-05		0.68	3.0549e-05		0.42	1.51881e-05		0.68	4.86225e-05		0.42	1.48724e-05		0.68	4.93184e-05
	0.43	1.54719e-05		0.67	4.44621e-05		0.43	1.77502e-05		0.67	4.60354e-05		0.43	1.28271e-05		0.67	3.08777e-05		0.43	1.63644e-05		0.67	4.79891e-05		0.43	1.60368e-05		0.67	4.85926e-05
	0.44	1.65996e-05		0.66	4.37854e-05		0.44	1.9042e-05		0.66	4.59666e-05		0.44	1.37299e-05		0.66	3.11209e-05		0.44	1.75913e-05		0.66	4.72332e-05		0.44	1.72541e-05		0.66	4.77464e-05
	0.45	1.77762e-05		0.65	4.29698e-05		0.45	2.03762e-05		0.65	4.56996e-05		0.45	1.46668e-05		0.65	3.12678e-05		0.45	1.88669e-05		0.65	4.63648e-05		0.45	1.85247e-05		0.65	4.68e-05
	0.46	1.89968e-05		0.64	4.20529e-05		0.46	2.17497e-05		0.64	4.52442e-05		0.46	1.5635e-05		0.64	3.13105e-05		0.46	2.01856e-05		0.64	4.54002e-05		0.46	1.98381e-05		0.64	4.57579e-05
	0.47	2.02556e-05		0.63	4.10411e-05		0.47	2.31613e-05		0.63	4.4614e-05		0.47	1.66405e-05		0.63	3.12289e-05		0.47	2.15493e-05		0.63	4.43454e-05		0.47	2.11976e-05		0.63	4.46338e-05
	0.48	2.15483e-05		0.62	3.99625e-05		0.48	2.46059e-05		0.62	4.38394e-05		0.48	1.76688e-05		0.62	3.10051e-05		0.48	2.29444e-05		0.62	4.32186e-05		0.48	2.25956e-05		0.62	4.34413e-05
	0.49	2.28793e-05		0.61	3.88198e-05		0.49	2.6078e-05		0.61	4.29258e-05		0.49	1.87261e-05		0.61	3.0633e-05		0.49	2.43756e-05		0.61	4.2027e-05		0.49	2.40306e-05		0.61	4.21844e-05
	0.5	2.42386e-05		0.6	3.76206e-05		0.5	2.75709e-05		0.6	4.19027e-05		0.5	1.98058e-05		0.6	3.01162e-05		0.5	2.58438e-05		0.6	4.07728e-05		0.5	2.55002e-05		0.6	4.0877e-05
	0.51	2.56278e-05		0.59	3.63825e-05		0.51	2.90802e-05		0.59	4.07796e-05		0.51	2.09006e-05		0.59	2.94619e-05		0.51	2.73286e-05		0.59	3.9476e-05		0.51	2.69956e-05		0.59	3.95231e-05
	0.52	2.70302e-05		0.58	3.51099e-05		0.52	3.05974e-05		0.58	3.95758e-05		0.52	2.20061e-05		0.58	2.86914e-05		0.52	2.88311e-05		0.58	3.8142e-05		0.52	2.8517e-05		0.58	3.81358e-05
	0.53	2.85039e-05		0.57	3.38148e-05		0.53	3.21131e-05		0.57	3.83055e-05		0.53	2.31141e-05		0.57	2.78367e-05		0.53	3.03462e-05		0.57	3.67707e-05		0.53	3.00553e-05		0.57	3.67199e-05
	0.54	2.98811e-05		0.56	3.25021e-05		0.54	3.36185e-05		0.56	3.69812e-05		0.54	2.42165e-05		0.56	2.69046e-05		0.54	3.18673e-05		0.56	3.53741e-05		0.54	3.16029e-05		0.56	3.52822e-05
	0.55	3.13279e-05		0.55	3.11844e-05		0.55	3.51031e-05		0.55	3.56185e-05		0.55	2.5305e-05		0.55	2.59225e-05		0.55	3.33871e-05		0.55	3.39662e-05		0.55	3.31619e-05		0.55	3.38335e-05
	0.56	3.27588e-05		0.54	2.98541e-05		0.56	3.65518e-05		0.54	3.42182e-05		0.56	2.63616e-05		0.54	2.48981e-05		0.56	3.48978e-05		0.54	3.25398e-05		0.56	3.47124e-05		0.54	3.23657e-05
	0.57	3.4179e-05		0.53	2.85262e-05		0.57	3.79646e-05		0.53	3.2795e-05		0.57	2.73857e-05		0.53	2.38512e-05		0.57	3.64006e-05		0.53	3.11098e-05		0.57	3.62582e-05		0.53	3.09e-05
	0.58	3.55887e-05		0.52	2.71992e-05		0.58	3.93217e-05		0.52	3.13557e-05		0.58	2.83587e-05		0.52	2.27822e-05		0.58	3.78786e-05		0.52	2.96766e-05		0.58	3.779e-05		0.52	2.94384e-05
	0.59	3.69734e-05		0.51	2.58794e-05		0.59	4.06132e-05		0.51	2.99109e-05		0.59	2.92541e-05		0.51	2.17057e-05		0.59	3.93263e-05		0.51	2.82512e-05		0.59	3.92965e-05		0.51	2.79823e-05
	0.6	3.83221e-05		0.5	2.45709e-05		0.6	4.18283e-05		0.5	2.84673e-05		0.6	3.00703e-05		0.5	2.06225e-05		0.6	4.07413e-05		0.5	2.68317e-05		0.6	4.07767e-05		0.5	2.65413e-05
	0.61	3.96102e-05		0.49	2.32808e-05		0.61	4.29471e-05		0.49	2.70294e-05		0.61	3.07949e-05		0.49	1.95352e-05		0.61	4.21154e-05		0.49	2.54287e-05		0.61	4.2213e-05		0.49	2.51155e-05
	0.62	4.08195e-05		0.48	2.20061e-05		0.62	4.39542e-05		0.48	2.56058e-05		0.62	3.13976e-05		0.48	1.84549e-05		0.62	4.34281e-05		0.48	2.40415e-05		0.62	4.36054e-05		0.48	2.37146e-05
	0.63	4.21213e-05		0.47	2.07517e-05		0.63	4.48441e-05		0.47	2.42003e-05		0.63	3.18846e-05		0.47	1.7388e-05		0.63	4.46801e-05		0.47	2.26777e-05		0.63	4.49406e-05		0.47	2.23434e-05
	0.64	4.32826e-05		0.46	1.95181e-05		0.64	4.55912e-05		0.46	2.28197e-05		0.64	3.22318e-05		0.46	1.63473e-05		0.64	4.58567e-05		0.46	2.13423e-05		0.64	4.62065e-05		0.46	2.10013e-05
	0.65	4.43299e-05		0.45	1.83141e-05		0.65	4.6184e-05		0.45	2.14676e-05		0.65	3.24511e-05		0.45	1.53401e-05		0.65	4.6951e-05		0.45	2.00367e-05		0.65	4.73967e-05		0.45	1.96946e-05
	0.66	4.5121e-05		0.44	1.71437e-05		0.66	4.66186e-05		0.44	2.0148e-05		0.66	3.25251e-05		0.44	1.43658e-05		0.66	4.79459e-05		0.44	1.87682e-05		0.66	4.84958e-05		0.44	1.84255e-05
	0.67	4.5965e-05		0.43	1.60083e-05		0.67	4.68738e-05		0.43	1.88635e-05		0.67	3.24747e-05		0.43	1.34286e-05		0.67	4.88291e-05		0.43	1.75385e-05		0.67	4.94892e-05		0.43	1.71975e-05
	0.68	4.66115e-05		0.42	1.49193e-05		0.68	4.69542e-05		0.42	1.76216e-05		0.68	3.22903e-05		0.42	1.25297e-05		0.68	4.9588e-05		0.42	1.63541e-05		0.68	5.03656e-05		0.42	1.60164e-05
	0.69	4.70914e-05		0.41	1.38677e-05		0.69	4.68563e-05		0.41	1.64181e-05		0.69	3.19968e-05		0.41	1.16659e-05		0.69	5.02035e-05		0.41	1.52071e-05		0.69	5.11035e-05		0.41	1.48761e-05
	0.7	4.73965e-05		0.4	1.28613e-05		0.7	4.65738e-05		0.4	1.52574e-05		0.7	3.16009e-05		0.4	1.08439e-05		0.7	5.06632e-05		0.4	1.41032e-05		0.7	5.16968e-05		0.4	1.37824e-05
	0.71	4.75047e-05		0.39	1.19012e-05		0.71	4.6116e-05		0.39	1.41388e-05		0.71	3.11052e-05		0.39	1.00575e-05		0.71	5.0953e-05		0.39	1.30475e-05		0.71	5.21219e-05		0.39	1.27355e-05
	0.72	4.74105e-05		0.38	1.0986e-05		0.72	4.54896e-05		0.38	1.30683e-05		0.72	3.05239e-05		0.38	9.3112e-06		0.72	5.10528e-05		0.38	1.2036e-05		0.72	5.23662e-05		0.38	1.17357e-05
	0.73	4.70881e-05		0.37	1.01141e-05		0.73	4.47095e-05		0.37	1.2043e-05		0.73	2.98532e-05		0.37	8.5996e-06		0.73	5.09547e-05		0.37	1.10723e-05		0.73	5.24101e-05		0.37	1.07859e-05
	0.74	4.65677e-05		0.36	9.2886e-06		0.74	4.37754e-05		0.36	1.10671e-05		0.74	2.91011e-05		0.36	7.9305e-06		0.74	5.06431e-05		0.36	1.01558e-05		0.74	5.22477e-05		0.36	9.8834e-06
	0.75	4.58465e-05		0.35	8.5067e-06		0.75	4.27232e-05		0.35	1.01417e-05		0.75	2.82705e-05		0.35	7.2982e-06		0.75	5.01256e-05		0.35	9.2864e-06		0.75	5.18633e-05		0.35	9.0295e-06
	0.76	4.49554e-05		0.34	7.7674e-06		0.76	4.15387e-05		0.34	9.2613e-06		0.76	2.73494e-05		0.34	6.7012e-06		0.76	4.93898e-05		0.34	8.466e-06		0.76	5.12541e-05		0.34	8.224e-06
	0.77	4.38845e-05		0.33	7.0731e-06		0.77	4.02321e-05		0.33	8.4358e-06		0.77	2.63675e-05		0.33	6.1403e-06		0.77	4.84403e-05		0.33	7.693e-06		0.77	5.04299e-05		0.33	7.4657e-06
	0.78	4.26832e-05		0.32	6.4202e-06		0.78	3.8836e-05		0.32	7.6543e-06		0.78	2.53201e-05		0.32	5.6128e-06		0.78	4.73051e-05		0.32	6.9685e-06		0.78	4.93883e-05		0.32	6.7562e-06
	0.79	4.13709e-05		0.31	5.8096e-06		0.79	3.73347e-05		0.31	6.927e-06		0.79	2.42143e-05		0.31	5.1168e-06		0.79	4.60061e-05		0.31	6.2928e-06		0.79	4.81642e-05		0.31	6.0928e-06
	0.8	3.99665e-05		0.3	5.239e-06		0.8	3.57438e-05		0.3	6.2461e-06		0.8	2.3067e-05		0.3	4.6552e-06		0.8	4.45559e-05		0.3	5.6613e-06		0.8	4.67759e-05		0.3	5.4745e-06
	0.81	3.84822e-05		0.29	4.7081e-06		0.81	3.40807e-05		0.29	5.6149e-06		0.81	2.18897e-05		0.29	4.2228e-06		0.81	4.29797e-05		0.29	5.0759e-06		0.81	4.52461e-05		0.29	4.9022e-06
	0.82	3.69079e-05		0.28	4.219e-06		0.82	3.23546e-05		0.28	5.0311e-06		0.82	2.06748e-05		0.28	3.8205e-06		0.82	4.13242e-05		0.28	4.5373e-06		0.82	4.36122e-05		0.28	4.3761e-06
	0.83	3.5281e-05		0.27	3.7635e-06		0.83	3.05622e-05		0.27	4.4895e-06		0.83	1.94219e-05		0.27	3.445e-06		0.83	3.95868e-05		0.27	4.0392e-06		0.83	4.18827e-05		0.27	3.89e-06
	0.84	3.36008e-05		0.26	3.3454e-06		0.84	2.87357e-05		0.26	3.9933e-06		0.84	1.81519e-05		0.26	3.098e-06		0.84	3.77851e-05		0.26	3.5826e-06		0.84	4.00813e-05		0.26	3.4447e-06
	0.85	3.1879e-05		0.25	2.9611e-06		0.85	2.68868e-05		0.25	3.5375e-06		0.85	1.68578e-05		0.25	2.7754e-06		0.85	3.59368e-05		0.25	3.1663e-06		0.85	3.82242e-05		0.25	3.0378e-06
	0.86	3.01463e-05		0.24	2.6103e-06		0.86	2.50115e-05		0.24	3.1218e-06		0.86	1.55452e-05		0.24	2.4788e-06		0.86	3.40557e-05		0.24	2.7861e-06		0.86	3.6324e-05		0.24	2.6672e-06
	0.87	2.83829e-05		0.23	2.2899e-06		0.87	2.31175e-05		0.23	2.7422e-06		0.87	1.4228e-05		0.23	2.2058e-06		0.87	3.21505e-05		0.23	2.4424e-06		0.87	3.43853e-05		0.23	2.3316e-06
	0.88	2.65989e-05		0.22	2e-06		0.88	2.1221e-05		0.22	2.3987e-06		0.88	1.29109e-05		0.22	1.9565e-06		0.88	3.0226e-05		0.22	2.1315e-06		0.88	3.24262e-05		0.22	2.0292e-06
	0.89	2.48126e-05		0.21	1.7375e-06		0.89	1.93314e-05		0.21	2.089e-06		0.89	1.16001e-05		0.21	1.7283e-06		0.89	2.82906e-05		0.21	1.8508e-06		0.89	3.0448e-05		0.21	1.7563e-06
	0.9	2.28693e-05		0.2	1.5022e-06		0.9	1.74479e-05		0.2	1.8093e-06		0.9	1.0316e-05		0.2	1.5205e-06		0.9	2.63431e-05		0.2	1.5988e-06		0.9	2.84563e-05		0.2	1.5124e-06
	0.91	2.1154e-05		0.19	1.2919e-06		0.91	1.5598e-05		0.19	1.5587e-06		0.91	9.0649e-06		0.19	1.3325e-06		0.91	2.43975e-05		0.19	1.3747e-06		0.91	2.64592e-05		0.19	1.2956e-06
	0.92	1.93357e-05		0.18	1.1044e-06		0.92	1.37801e-05		0.18	1.3367e-06		0.92	7.8654e-06		0.18	1.1616e-06		0.92	2.24591e-05		0.18	1.1755e-06		0.92	2.44667e-05		0.18	1.1027e-06
	0.93	1.75712e-05		0.17	9.38162e-07		0.93	1.20217e-05		0.17	1.1381e-06		0.93	6.723e-06		0.17	1.0084e-06		0.93	2.05314e-05		0.17	9.99242e-07		0.93	2.24808e-05		0.17	9.32658e-07
	0.94	1.5819e-05		0.16	7.92126e-07		0.94	1.03391e-05		0.16	9.63701e-07		0.94	5.653e-06		0.16	8.71375e-07		0.94	1.86184e-05		0.16	8.44371e-07		0.94	2.05067e-05		0.16	7.84055e-07
	0.95	1.4107e-05		0.15	6.63881e-07		0.95	8.754e-06		0.15	8.11774e-07		0.95	4.6748e-06		0.15	7.49102e-07		0.95	1.67477e-05		0.15	7.09396e-07		0.95	1.85663e-05		0.15	6.54169e-07
	0.96	1.24316e-05		0.14	5.52924e-07		0.96	7.2739e-06		0.14	6.78018e-07		0.96	3.793e-06		0.14	6.40037e-07		0.96	1.49066e-05		0.14	5.92381e-07		0.96	1.66509e-05		0.14	5.42874e-07
	0.97	1.08138e-05		0.13	4.57782e-07		0.97	5.9263e-06		0.13	5.61803e-07		0.97	3.0139e-06		0.13	5.44094e-07		0.97	1.31184e-05		0.13	4.90676e-07		0.97	1.47795e-05		0.13	4.46385e-07
	0.98	9.2731e-06		0.12	3.74964e-07		0.98	4.7173e-06		0.12	4.62285e-07		0.98	2.344e-06		0.12	4.59425e-07		0.98	1.13973e-05		0.12	4.04408e-07		0.98	1.29647e-05		0.12	3.63945e-07
	0.99	7.8164e-06		0.11	3.05268e-07		0.99	3.6625e-06		0.11	3.77321e-07		0.99	1.7783e-06		0.11	3.85565e-07		0.99	9.7597e-06		0.11	3.30758e-07		0.99	1.12161e-05		0.11	2.94628e-07
	1	6.4659e-06		0.1	2.47603e-07		1	2.7615e-06		0.1	3.05017e-07		1	1.3142e-06		0.1	3.21884e-07		1	8.2065e-06		0.1	2.67708e-07		1	9.5482e-06		0.1	2.36204e-07
	1.01	5.234e-06		0.09	1.9852e-07		1.01	2.0156e-06		0.09	2.45205e-07		1.01	9.4309e-07		0.09	2.66825e-07		1.01	6.7667e-06		0.09	2.16647e-07		1.01	7.9771e-06		0.09	1.88047e-07
	1.02	4.1365e-06		0.08	1.57849e-07		1.02	1.4194e-06		0.08	1.94902e-07		1.02	6.54926e-07		0.08	2.19969e-07		1.02	5.4509e-06		0.08	1.74083e-07		1.02	6.5208e-06		0.08	1.48091e-07
	1.03	3.178e-06		0.07	1.25127e-07		1.03	9.56971e-07		0.07	1.53053e-07		1.03	4.36964e-07		0.07	1.8056e-07		1.03	4.273e-06		0.07	1.39174e-07		1.03	5.1958e-06		0.07	1.1642e-07
	1.04	2.3674e-06		0.06	9.85042e-08		1.04	6.12445e-07		0.06	1.20037e-07		1.04	2.75658e-07		0.06	1.47249e-07		1.04	3.2466e-06		0.06	1.11163e-07		1.04	4.0159e-06		0.06	9.05537e-08
	1.05	1.7011e-06		0.05	7.77273e-08		1.05	3.68193e-07		0.05	9.22359e-08		1.05	1.61045e-07		0.05	1.19827e-07		1.05	2.3772e-06		0.05	8.84928e-08		1.05	2.9951e-06		0.05	7.00709e-08
	1.06	1.1721e-06		0.04	6.14926e-08		1.06	2.02305e-07		0.04	7.15008e-08		1.06	8.14268e-08		0.04	9.7199e-08		1.06	1.6693e-06		0.04	7.087e-08		1.06	2.1437e-06		0.04	5.44249e-08
	1.07	7.69749e-07		0.03	4.86647e-08		1.07	9.41286e-08		0.03	5.40462e-08		1.07	2.93577e-08		0.03	7.90715e-08		1.07	1.1147e-06		0.03	5.78317e-08		1.07	1.4608e-06		0.03	4.1681e-08
	1.08	4.7549e-07		nan	3.88229e-08		1.08	2.88949e-08		nan	4.16388e-08		1.08	-4.9205e-09		nan	nan		1.08	7.01951e-07		nan	4.70646e-08		1.08	9.41155e-07		nan	3.23859e-08
	1.09	2.71031e-07		nan	3.1715e-08		1.09	-9.0004e-09		nan	nan		1.09	-2.57398e-08		nan	nan		1.09	4.09119e-07		nan	4.01248e-08		1.09	5.65251e-07		nan	2.56144e-08
	1.1	1.34128e-07		nan	2.63315e-08		1.1	-3.04926e-08		nan	nan		1.1	-3.97455e-08		nan	nan		1.1	2.1467e-07		nan	nan		1.1	3.10611e-07		nan	2.08617e-08
	nan	nan		nan	nan		nan	-3.41938e-08		nan	nan		nan	-4.10073e-08		nan	nan		nan	nan		nan	nan		nan	2.6998e-07		nan	nan
	nan	nan		nan	nan		nan	-2.91047e-08		nan	nan		nan	-3.39413e-08		nan	nan		nan	nan		nan	nan		nan	4.10297e-07		nan	nan
	nan	nan		nan	nan		nan	-2.35949e-08		nan	nan		nan	-2.61604e-08		nan	nan		nan	nan		nan	nan		nan	6.53959e-07		nan	nan
	nan	nan		nan	nan		nan	-1.51831e-08		nan	nan		nan	-1.67812e-08		nan	nan		nan	nan		nan	nan		nan	1.0301e-06		nan	nan
	nan	nan		nan	nan		nan	-2.2289e-09		nan	nan		nan	-2.7755e-09		nan	nan		nan	nan		nan	nan		nan	1.5699e-06		nan	nan
	nan	nan		nan	nan		nan	1.67398e-08		nan	nan		nan	1.52678e-08		nan	nan		nan	nan		nan	nan		nan	2.2906e-06		nan	nan
	nan	nan		nan	nan		nan	4.6097e-08		nan	nan		nan	4.05033e-08		nan	nan		nan	nan		nan	nan		nan	3.1955e-06		nan	nan
	nan	nan		nan	nan		nan	9.08059e-08		nan	nan		nan	7.60012e-08		nan	nan		nan	nan		nan	nan		nan	4.2687e-06		nan	nan
	nan	nan		nan	nan		nan	1.59867e-07		nan	nan		nan	1.26178e-07		nan	nan		nan	nan		nan	nan		nan	5.4938e-06		nan	nan
	nan	nan		nan	nan		nan	2.65942e-07		nan	nan		nan	1.96585e-07		nan	nan		nan	nan		nan	nan		nan	6.8524e-06		nan	nan
	nan	nan		nan	nan		nan	4.26154e-07		nan	nan		nan	2.96731e-07		nan	nan		nan	nan		nan	nan		nan	8.3264e-06		nan	nan
	nan	nan		nan	nan		nan	6.68933e-07		nan	nan		nan	4.34987e-07		nan	nan		nan	nan		nan	nan		nan	9.8994e-06		nan	nan
	nan	nan		nan	nan		nan	1.0289e-06		nan	nan		nan	6.27965e-07		nan	nan		nan	nan		nan	nan		nan	1.15563e-05		nan	nan
	nan	nan		nan	nan		nan	1.5558e-06		nan	nan		nan	8.92826e-07		nan	nan		nan	nan		nan	nan		nan	1.32865e-05		nan	nan
	nan	nan		nan	nan		nan	2.309e-06		nan	nan		nan	1.2552e-06		nan	nan		nan	nan		nan	nan		nan	1.50697e-05		nan	nan
	nan	nan		nan	nan		nan	3.3603e-06		nan	nan		nan	1.7389e-06		nan	nan		nan	nan		nan	nan		nan	1.69007e-05		nan	nan
	nan	nan		nan	nan		nan	4.7663e-06		nan	nan		nan	2.3734e-06		nan	nan		nan	nan		nan	nan		nan	1.87634e-05		nan	nan
	nan	nan		nan	nan		nan	6.5517e-06		nan	nan		nan	3.1821e-06		nan	nan		nan	nan		nan	nan		nan	2.06565e-05		nan	nan
	nan	nan		nan	nan		nan	8.6608e-06		nan	nan		nan	4.18e-06		nan	nan		nan	nan		nan	nan		nan	2.25652e-05		nan	nan
	nan	nan		nan	nan		nan	1.09994e-05		nan	nan		nan	5.3675e-06		nan	nan		nan	nan		nan	nan		nan	2.44806e-05		nan	nan
	nan	nan		nan	nan		nan	1.34062e-05		nan	nan		nan	6.7174e-06		nan	nan		nan	nan		nan	nan		nan	2.64005e-05		nan	nan
	nan	nan		nan	nan		nan	1.57687e-05		nan	nan		nan	8.1787e-06		nan	nan		nan	nan		nan	nan		nan	2.83136e-05		nan	nan
	nan	nan		nan	nan		nan	1.80263e-05		nan	nan		nan	9.7089e-06		nan	nan		nan	nan		nan	nan		nan	3.02191e-05		nan	nan
	nan	nan		nan	nan		nan	2.02025e-05		nan	nan		nan	1.12467e-05		nan	nan		nan	nan		nan	nan		nan	3.21078e-05		nan	nan
	nan	nan		nan	nan		nan	2.22928e-05		nan	nan		nan	1.27601e-05		nan	nan		nan	nan		nan	nan		nan	3.39728e-05		nan	nan
	nan	nan		nan	nan		nan	2.43201e-05		nan	nan		nan	1.42299e-05		nan	nan		nan	nan		nan	nan		nan	3.58106e-05		nan	nan
	nan	nan		nan	nan		nan	2.62691e-05		nan	nan		nan	1.56573e-05		nan	nan		nan	nan		nan	nan		nan	3.76063e-05		nan	nan
	nan	nan		nan	nan		nan	2.81463e-05		nan	nan		nan	1.70335e-05		nan	nan		nan	nan		nan	nan		nan	3.93616e-05		nan	nan
	nan	nan		nan	nan		nan	2.99635e-05		nan	nan		nan	1.83595e-05		nan	nan		nan	nan		nan	nan		nan	4.10583e-05		nan	nan
	nan	nan		nan	nan		nan	3.16763e-05		nan	nan		nan	1.96313e-05		nan	nan		nan	nan		nan	nan		nan	4.26862e-05		nan	nan
	nan	nan		nan	nan		nan	3.33291e-05		nan	nan		nan	2.08601e-05		nan	nan		nan	nan		nan	nan		nan	4.42298e-05		nan	nan
	nan	nan		nan	nan		nan	3.4896e-05		nan	nan		nan	2.20364e-05		nan	nan		nan	nan		nan	nan		nan	4.56662e-05		nan	nan
	nan	nan		nan	nan		nan	3.63926e-05		nan	nan		nan	2.31518e-05		nan	nan		nan	nan		nan	nan		nan	4.69658e-05		nan	nan
	nan	nan		nan	nan		nan	3.78007e-05		nan	nan		nan	2.42092e-05		nan	nan		nan	nan		nan	nan		nan	4.81042e-05		nan	nan
	nan	nan		nan	nan		nan	3.91292e-05		nan	nan		nan	2.52011e-05		nan	nan		nan	nan		nan	nan		nan	4.90525e-05		nan	nan
	nan	nan		nan	nan		nan	4.03783e-05		nan	nan		nan	2.6132e-05		nan	nan		nan	nan		nan	nan		nan	4.97898e-05		nan	nan
	nan	nan		nan	nan		nan	4.15408e-05		nan	nan		nan	2.69856e-05		nan	nan		nan	nan		nan	nan		nan	5.03123e-05		nan	nan
	nan	nan		nan	nan		nan	4.26002e-05		nan	nan		nan	2.77674e-05		nan	nan		nan	nan		nan	nan		nan	5.06148e-05		nan	nan
	nan	nan		nan	nan		nan	4.35507e-05		nan	nan		nan	2.84688e-05		nan	nan		nan	nan		nan	nan		nan	5.07143e-05		nan	nan
	nan	nan		nan	nan		nan	4.43755e-05		nan	nan		nan	2.90978e-05		nan	nan		nan	nan		nan	nan		nan	5.06211e-05		nan	nan
	nan	nan		nan	nan		nan	4.50569e-05		nan	nan		nan	2.9654e-05		nan	nan		nan	nan		nan	nan		nan	5.03452e-05		nan	nan
	nan	nan		nan	nan		nan	4.55713e-05		nan	nan		nan	3.01361e-05		nan	nan		nan	nan		nan	nan		nan	4.99057e-05		nan	nan
	nan	nan		nan	nan		nan	4.59001e-05		nan	nan		nan	3.0549e-05		nan	nan		nan	nan		nan	nan		nan	4.93184e-05		nan	nan
	nan	nan		nan	nan		nan	4.60354e-05		nan	nan		nan	3.08777e-05		nan	nan		nan	nan		nan	nan		nan	4.85926e-05		nan	nan
	nan	nan		nan	nan		nan	4.59666e-05		nan	nan		nan	3.11209e-05		nan	nan		nan	nan		nan	nan		nan	4.77464e-05		nan	nan
	nan	nan		nan	nan		nan	4.56996e-05		nan	nan		nan	3.12678e-05		nan	nan		nan	nan		nan	nan		nan	4.68e-05		nan	nan
	nan	nan		nan	nan		nan	4.52442e-05		nan	nan		nan	3.13105e-05		nan	nan		nan	nan		nan	nan		nan	4.57579e-05		nan	nan
	nan	nan		nan	nan		nan	4.4614e-05		nan	nan		nan	3.12289e-05		nan	nan		nan	nan		nan	nan		nan	4.46338e-05		nan	nan
	nan	nan		nan	nan		nan	4.38394e-05		nan	nan		nan	3.10051e-05		nan	nan		nan	nan		nan	nan		nan	4.34413e-05		nan	nan
	nan	nan		nan	nan		nan	4.29258e-05		nan	nan		nan	3.0633e-05		nan	nan		nan	nan		nan	nan		nan	4.21844e-05		nan	nan
	nan	nan		nan	nan		nan	4.19027e-05		nan	nan		nan	3.01162e-05		nan	nan		nan	nan		nan	nan		nan	4.0877e-05		nan	nan
	nan	nan		nan	nan		nan	4.07796e-05		nan	nan		nan	2.94619e-05		nan	nan		nan	nan		nan	nan		nan	3.95231e-05		nan	nan
	nan	nan		nan	nan		nan	3.95758e-05		nan	nan		nan	2.86914e-05		nan	nan		nan	nan		nan	nan		nan	3.81358e-05		nan	nan
	nan	nan		nan	nan		nan	3.83055e-05		nan	nan		nan	2.78367e-05		nan	nan		nan	nan		nan	nan		nan	3.67199e-05		nan	nan
	nan	nan		nan	nan		nan	3.69812e-05		nan	nan		nan	2.69046e-05		nan	nan		nan	nan		nan	nan		nan	3.52822e-05		nan	nan
	nan	nan		nan	nan		nan	3.56185e-05		nan	nan		nan	2.59225e-05		nan	nan		nan	nan		nan	nan		nan	3.38335e-05		nan	nan
	nan	nan		nan	nan		nan	3.42182e-05		nan	nan		nan	2.48981e-05		nan	nan		nan	nan		nan	nan		nan	3.23657e-05		nan	nan
	nan	nan		nan	nan		nan	3.2795e-05		nan	nan		nan	2.38512e-05		nan	nan		nan	nan		nan	nan		nan	3.09e-05		nan	nan
	nan	nan		nan	nan		nan	3.13557e-05		nan	nan		nan	2.27822e-05		nan	nan		nan	nan		nan	nan		nan	2.94384e-05		nan	nan
	nan	nan		nan	nan		nan	2.99109e-05		nan	nan		nan	2.17057e-05		nan	nan		nan	nan		nan	nan		nan	2.79823e-05		nan	nan
	nan	nan		nan	nan		nan	2.84673e-05		nan	nan		nan	2.06225e-05		nan	nan		nan	nan		nan	nan		nan	2.65413e-05		nan	nan
	nan	nan		nan	nan		nan	2.70294e-05		nan	nan		nan	1.95352e-05		nan	nan		nan	nan		nan	nan		nan	2.51155e-05		nan	nan
	nan	nan		nan	nan		nan	2.56058e-05		nan	nan		nan	1.84549e-05		nan	nan		nan	nan		nan	nan		nan	2.37146e-05		nan	nan
	nan	nan		nan	nan		nan	2.42003e-05		nan	nan		nan	1.7388e-05		nan	nan		nan	nan		nan	nan		nan	2.23434e-05		nan	nan
	nan	nan		nan	nan		nan	2.28197e-05		nan	nan		nan	1.63473e-05		nan	nan		nan	nan		nan	nan		nan	2.10013e-05		nan	nan
	nan	nan		nan	nan		nan	2.14676e-05		nan	nan		nan	1.53401e-05		nan	nan		nan	nan		nan	nan		nan	1.96946e-05		nan	nan
	nan	nan		nan	nan		nan	2.0148e-05		nan	nan		nan	1.43658e-05		nan	nan		nan	nan		nan	nan		nan	1.84255e-05		nan	nan
	nan	nan		nan	nan		nan	1.88635e-05		nan	nan		nan	1.34286e-05		nan	nan		nan	nan		nan	nan		nan	1.71975e-05		nan	nan
	nan	nan		nan	nan		nan	1.76216e-05		nan	nan		nan	1.25297e-05		nan	nan		nan	nan		nan	nan		nan	1.60164e-05		nan	nan
	nan	nan		nan	nan		nan	1.64181e-05		nan	nan		nan	1.16659e-05		nan	nan		nan	nan		nan	nan		nan	1.48761e-05		nan	nan
	nan	nan		nan	nan		nan	1.52574e-05		nan	nan		nan	1.08439e-05		nan	nan		nan	nan		nan	nan		nan	1.37824e-05		nan	nan
	nan	nan		nan	nan		nan	1.41388e-05		nan	nan		nan	1.00575e-05		nan	nan		nan	nan		nan	nan		nan	1.27355e-05		nan	nan
	nan	nan		nan	nan		nan	1.30683e-05		nan	nan		nan	9.3112e-06		nan	nan		nan	nan		nan	nan		nan	1.17357e-05		nan	nan
	nan	nan		nan	nan		nan	1.2043e-05		nan	nan		nan	8.5996e-06		nan	nan		nan	nan		nan	nan		nan	1.07859e-05		nan	nan
	nan	nan		nan	nan		nan	1.10671e-05		nan	nan		nan	7.9305e-06		nan	nan		nan	nan		nan	nan		nan	9.8834e-06		nan	nan
	nan	nan		nan	nan		nan	1.01417e-05		nan	nan		nan	7.2982e-06		nan	nan		nan	nan		nan	nan		nan	9.0295e-06		nan	nan
	nan	nan		nan	nan		nan	9.2613e-06		nan	nan		nan	6.7012e-06		nan	nan		nan	nan		nan	nan		nan	8.224e-06		nan	nan
	nan	nan		nan	nan		nan	8.4358e-06		nan	nan		nan	6.1403e-06		nan	nan		nan	nan		nan	nan		nan	7.4657e-06		nan	nan
	nan	nan		nan	nan		nan	7.6543e-06		nan	nan		nan	5.6128e-06		nan	nan		nan	nan		nan	nan		nan	6.7562e-06		nan	nan
	nan	nan		nan	nan		nan	6.927e-06		nan	nan		nan	5.1168e-06		nan	nan		nan	nan		nan	nan		nan	6.0928e-06		nan	nan
	nan	nan		nan	nan		nan	6.2461e-06		nan	nan		nan	4.6552e-06		nan	nan		nan	nan		nan	nan		nan	5.4745e-06		nan	nan
	nan	nan		nan	nan		nan	5.6149e-06		nan	nan		nan	4.2228e-06		nan	nan		nan	nan		nan	nan		nan	4.9022e-06		nan	nan
	nan	nan		nan	nan		nan	5.0311e-06		nan	nan		nan	3.8205e-06		nan	nan		nan	nan		nan	nan		nan	4.3761e-06		nan	nan
	nan	nan		nan	nan		nan	4.4895e-06		nan	nan		nan	3.445e-06		nan	nan		nan	nan		nan	nan		nan	3.89e-06		nan	nan
	nan	nan		nan	nan		nan	3.9933e-06		nan	nan		nan	3.098e-06		nan	nan		nan	nan		nan	nan		nan	3.4447e-06		nan	nan
	nan	nan		nan	nan		nan	3.5375e-06		nan	nan		nan	2.7754e-06		nan	nan		nan	nan		nan	nan		nan	3.0378e-06		nan	nan
	nan	nan		nan	nan		nan	3.1218e-06		nan	nan		nan	2.4788e-06		nan	nan		nan	nan		nan	nan		nan	2.6672e-06		nan	nan
	nan	nan		nan	nan		nan	2.7422e-06		nan	nan		nan	2.2058e-06		nan	nan		nan	nan		nan	nan		nan	2.3316e-06		nan	nan
	nan	nan		nan	nan		nan	2.3987e-06		nan	nan		nan	1.9565e-06		nan	nan		nan	nan		nan	nan		nan	2.0292e-06		nan	nan
	nan	nan		nan	nan		nan	2.089e-06		nan	nan		nan	1.7283e-06		nan	nan		nan	nan		nan	nan		nan	1.7563e-06		nan	nan
	nan	nan		nan	nan		nan	1.8093e-06		nan	nan		nan	1.5205e-06		nan	nan		nan	nan		nan	nan		nan	1.5124e-06		nan	nan
	nan	nan		nan	nan		nan	1.5587e-06		nan	nan		nan	1.3325e-06		nan	nan		nan	nan		nan	nan		nan	1.2956e-06		nan	nan
	nan	nan		nan	nan		nan	1.3367e-06		nan	nan		nan	1.1616e-06		nan	nan		nan	nan		nan	nan		nan	1.1027e-06		nan	nan
	nan	nan		nan	nan		nan	1.1381e-06		nan	nan		nan	1.0084e-06		nan	nan		nan	nan		nan	nan		nan	9.32658e-07		nan	nan
	nan	nan		nan	nan		nan	9.63701e-07		nan	nan		nan	8.71375e-07		nan	nan		nan	nan		nan	nan		nan	7.84055e-07		nan	nan
	nan	nan		nan	nan		nan	8.11774e-07		nan	nan		nan	7.49102e-07		nan	nan		nan	nan		nan	nan		nan	6.54169e-07		nan	nan
	nan	nan		nan	nan		nan	6.78018e-07		nan	nan		nan	6.40037e-07		nan	nan		nan	nan		nan	nan		nan	5.42874e-07		nan	nan
	nan	nan		nan	nan		nan	5.61803e-07		nan	nan		nan	5.44094e-07		nan	nan		nan	nan		nan	nan		nan	4.46385e-07		nan	nan
	nan	nan		nan	nan		nan	4.62285e-07		nan	nan		nan	4.59425e-07		nan	nan		nan	nan		nan	nan		nan	3.63945e-07		nan	nan
	nan	nan		nan	nan		nan	3.77321e-07		nan	nan		nan	3.85565e-07		nan	nan		nan	nan		nan	nan		nan	2.94628e-07		nan	nan
	nan	nan		nan	nan		nan	3.05017e-07		nan	nan		nan	3.21884e-07		nan	nan		nan	nan		nan	nan		nan	2.36204e-07		nan	nan
	nan	nan		nan	nan		nan	2.45205e-07		nan	nan		nan	2.66825e-07		nan	nan		nan	nan		nan	nan		nan	1.88047e-07		nan	nan
	nan	nan		nan	nan		nan	1.94902e-07		nan	nan		nan	2.19969e-07		nan	nan		nan	nan		nan	nan		nan	1.48091e-07		nan	nan
	nan	nan		nan	nan		nan	1.53053e-07		nan	nan		nan	1.8056e-07		nan	nan		nan	nan		nan	nan		nan	1.1642e-07		nan	nan
	nan	nan		nan	nan		nan	1.20037e-07		nan	nan		nan	1.47249e-07		nan	nan		nan	nan		nan	nan		nan	9.05537e-08		nan	nan
	nan	nan		nan	nan		nan	9.22359e-08		nan	nan		nan	1.19827e-07		nan	nan		nan	nan		nan	nan		nan	7.00709e-08		nan	nan
	nan	nan		nan	nan		nan	7.15008e-08		nan	nan		nan	9.7199e-08		nan	nan		nan	nan		nan	nan		nan	5.44249e-08		nan	nan
	nan	nan		nan	nan		nan	5.40462e-08		nan	nan		nan	7.90715e-08		nan	nan		nan	nan		nan	nan		nan	4.1681e-08		nan	nan
	0.02	nan		nan	nan		nan	4.16388e-08		nan	nan		nan	6.49817e-08		nan	nan		nan	nan		nan	nan		nan	3.23859e-08		nan	nan
	0.01	nan		nan	nan		nan	3.12502e-08		nan	nan		nan	5.3121e-08		nan	nan		nan	nan		nan	nan		nan	2.56144e-08		nan	nan
	0	nan		nan	nan		nan	2.39319e-08		nan	nan		nan	4.43728e-08		nan	nan		nan	3.40683e-08		nan	nan		nan	2.08617e-08		nan	nan

## Sheet: Figure 2f
Axis	x	y	y	y	y
Parameter	Time	Na Current (INa)	K Current (IK)	Input Current (Iin)	Vmem
Unit	s	A	A	A	V
	0.0261928	1.4925e-06	3.179e-06	0	0.127151
	0.0355062	1.4079e-06	2.4838e-06	0	0.115164
	0.0447966	1.3847e-06	1.9678e-06	0	0.108033
	0.0541071	1.3595e-06	1.6142e-06	0	0.104476
	0.0634128	1.3795e-06	1.3531e-06	0	0.104217
	0.0727089	1.3814e-06	1.1926e-06	0	0.105399
	0.0819965	1.4102e-06	1.0731e-06	0	0.10848
	0.0913146	1.4344e-06	1.0142e-06	0	0.112192
	0.100636	1.4729e-06	9.7301e-07	0	0.117024
	0.109953	1.5144e-06	9.72168e-07	0	0.121926
	0.11924	1.5647e-06	9.8479e-07	0	0.127649
	0.128567	1.6175e-06	1.0241e-06	0	0.13307
	0.137865	1.68e-06	1.078e-06	0	0.139185
	0.147176	1.7533e-06	1.1455e-06	0	0.144623
	0.15648	1.8276e-06	1.2313e-06	0	0.150884
	0.165784	1.9227e-06	1.326e-06	0	0.156159
	0.175096	2.0071e-06	1.4446e-06	0	0.161932
	0.184374	2.1273e-06	1.5607e-06	0	0.167457
	0.193688	2.2252e-06	1.7055e-06	0	0.172365
	0.202989	2.3639e-06	1.8445e-06	0	0.177602
	0.212309	2.4786e-06	2.0111e-06	0	0.182216
	0.221591	2.6213e-06	2.171e-06	0	0.186956
	0.230933	2.7628e-06	2.3517e-06	0	0.190994
	0.240228	2.9116e-06	2.5252e-06	0	0.195149
	0.249544	3.0557e-06	2.7135e-06	0	0.198493
	0.258843	3.2071e-06	2.8957e-06	0	0.201954
	0.268147	3.3481e-06	3.0818e-06	0	0.204553
	0.277437	3.4767e-06	3.2642e-06	0	0.207379
	0.286728	3.5979e-06	3.4375e-06	0	0.209143
	0.296032	3.6916e-06	3.6105e-06	0	0.21099
	0.305334	3.7834e-06	3.7558e-06	0	0.211784
	0.314609	3.8067e-06	3.8938e-06	0	0.212111
	0.323911	3.8345e-06	3.9935e-06	0	0.212035
	0.333208	3.7682e-06	4.0749e-06	0	0.210397
	0.34249	3.7034e-06	4.0964e-06	0	0.208286
	0.35179	3.5651e-06	4.0909e-06	0	0.204696
	0.361028	3.4045e-06	4.0255e-06	0	0.20057
	0.370321	3.2254e-06	3.9228e-06	0	0.195416
	0.37957	3.0402e-06	3.772e-06	0	0.189882
	0.388862	2.8619e-06	3.5926e-06	0	0.183867
	0.398122	2.6986e-06	3.3923e-06	0	0.178371
	0.407411	2.5615e-06	3.183e-06	0	0.172778
	0.416668	2.4384e-06	2.9828e-06	0	0.168603
	0.425964	2.3523e-06	2.7857e-06	0	0.164356
	0.435217	2.2704e-06	2.6214e-06	0	0.161664
	0.444529	2.2267e-06	2.4649e-06	0	0.159541
	0.45384	2.1736e-06	2.3471e-06	0	0.157936
	0.46316	2.165e-06	2.2377e-06	0	0.157631
	0.472455	2.1385e-06	2.1678e-06	0	0.157413
	0.48179	2.1425e-06	2.102e-06	0	0.158207
	0.491083	2.1446e-06	2.0715e-06	0	0.159169
	0.500412	2.1622e-06	2.0446e-06	0	0.160715
	0.509719	2.1803e-06	2.0437e-06	0	0.162187
	0.519018	2.2109e-06	2.0505e-06	0	0.164243
	0.528326	2.2418e-06	2.0723e-06	0	0.16589
	0.537637	2.2772e-06	2.1033e-06	0	0.168289
	0.546957	2.3191e-06	2.1422e-06	0	0.169819
	0.556245	2.3534e-06	2.1922e-06	0	0.172176
	0.565557	2.406e-06	2.2417e-06	0	0.173752
	0.574859	2.4361e-06	2.3052e-06	0	0.175746
	0.584193	2.4978e-06	2.3572e-06	0	0.177585
	0.593492	2.518e-06	2.4278e-06	0	0.178889
	0.602831	2.5767e-06	2.4825e-06	0	0.180486
	0.612113	2.6005e-06	2.5501e-06	0	0.181385
	0.621437	2.6371e-06	2.6003e-06	0	0.182626
	0.630734	2.6626e-06	2.6586e-06	0	0.183027
	0.640043	2.6851e-06	2.7009e-06	0	0.183776
	0.649352	2.6975e-06	2.7459e-06	0	0.183813
	0.658653	2.7066e-06	2.7753e-06	0	0.18398
	0.667932	2.7009e-06	2.8033e-06	0	0.183516
	0.677241	2.6916e-06	2.8195e-06	0	0.183383
	0.686539	2.6859e-06	2.8241e-06	0	0.182359
	0.695812	2.6586e-06	2.8292e-06	0	0.181907
	0.7051	2.6472e-06	2.8115e-06	0	0.180783
	0.714358	2.604e-06	2.8035e-06	0	0.179604
	0.723652	2.599e-06	2.7737e-06	0	0.178877
	0.732904	2.551e-06	2.7509e-06	0	0.177489
	0.742204	2.5356e-06	2.7131e-06	0	0.17662
	0.751449	2.5036e-06	2.6841e-06	0	0.175382
	0.76076	2.4807e-06	2.643e-06	0	0.1745
	0.770045	2.4584e-06	2.613e-06	0	0.173522
	0.779349	2.4397e-06	2.5738e-06	0	0.173092
	0.788647	2.4169e-06	2.5454e-06	0	0.172398
	0.797985	2.4081e-06	2.5113e-06	0	0.172085
	0.807279	2.3971e-06	2.4851e-06	0	0.171374
	0.816591	2.3841e-06	2.4655e-06	0	0.171646
	0.825879	2.3875e-06	2.4421e-06	0	0.171207
	0.835198	2.3742e-06	2.4316e-06	0	0.171357
	0.844484	2.3839e-06	2.4156e-06	0	0.171391
	0.853804	2.3664e-06	2.4177e-06	0	0.171391
	0.863104	2.3921e-06	2.4041e-06	0	0.171984
	0.87244	2.379e-06	2.4148e-06	0	0.172051
	0.881747	2.3923e-06	2.4104e-06	0	0.172624
	0.891019	2.3948e-06	2.4238e-06	0	0.172837
	0.900332	2.4119e-06	2.4234e-06	0	0.173359
	0.909603	2.4232e-06	2.4369e-06	0	0.173614
	0.918929	2.4321e-06	2.4436e-06	0	0.17417
	0.928213	2.4407e-06	2.4583e-06	0	0.174304
	0.937559	2.4481e-06	2.4707e-06	0	0.174994
	0.946869	2.4565e-06	2.4817e-06	0	0.174893
	0.956184	2.4567e-06	2.4973e-06	0	0.175646
	0.965483	2.4708e-06	2.504e-06	0	0.175366
	0.974816	2.462e-06	2.5212e-06	0	0.175788
	0.984123	2.4792e-06	2.5238e-06	0	0.175917
	0.993431	2.4689e-06	2.5374e-06	0	0.175616
	1.0027	2.4834e-06	2.5347e-06	0	0.175905
	1.012	2.47e-06	2.5477e-06	0	0.175633
	1.0213	2.474e-06	2.5442e-06	0	0.175779
	1.0306	2.4691e-06	2.5509e-06	0	0.175391
	1.0399	2.4656e-06	2.5463e-06	0	0.175416
	1.0492	2.4649e-06	2.5469e-06	0	0.175023
	1.0585	2.462e-06	2.5408e-06	0	0.175065
	1.0678	2.4533e-06	2.54e-06	0	0.174705
	1.0771	2.4445e-06	2.5345e-06	0	0.174864
	1.0864	2.443e-06	2.5248e-06	0	0.174245
	1.0957	2.4331e-06	2.5233e-06	0	0.174283
	1.105	2.4365e-06	2.5111e-06	0	0.173965
	1.1143	2.4203e-06	2.5095e-06	0	0.17366
	1.1236	2.4291e-06	2.496e-06	0	0.173706
	1.133	2.4041e-06	2.4958e-06	0	0.173125
	1.1423	2.418e-06	2.4819e-06	0	0.173397
	1.1516	2.4068e-06	2.4844e-06	0	0.172966
	1.1609	2.4079e-06	2.4731e-06	0	0.173171
	1.1702	2.4003e-06	2.4756e-06	0	0.172996
	1.1795	2.4058e-06	2.4668e-06	0	0.173108
	1.1888	2.4014e-06	2.4668e-06	0	0.172991
	1.1981	2.4047e-06	2.4613e-06	0	0.173175
	1.2074	2.4075e-06	2.4604e-06	0	0.172912
	1.2168	2.4011e-06	2.46e-06	0	0.173259
	1.2261	2.4115e-06	2.4575e-06	0	0.172937
	1.2354	2.3995e-06	2.4623e-06	0	0.17328
	1.2447	2.4169e-06	2.456e-06	0	0.173188
	1.254	2.398e-06	2.4657e-06	0	0.17323
	1.2634	2.4148e-06	2.4598e-06	0	0.173518
	1.2727	2.4018e-06	2.4691e-06	0	0.173322
	1.282	2.4144e-06	2.4613e-06	0	0.173535
	1.2913	2.4096e-06	2.4707e-06	0	0.173397
	1.3006	2.4079e-06	2.4657e-06	0	0.173522
	1.3099	2.4104e-06	2.4697e-06	0	0.173384
	1.3192	2.4098e-06	2.4697e-06	0	0.173585
	1.3285	2.4085e-06	2.4716e-06	0	0.17338
	1.3378	2.4064e-06	2.4716e-06	0	0.173727
	1.3471	2.4077e-06	2.4707e-06	0	0.173334
	1.3564	2.403e-06	2.4735e-06	0	0.173619
	1.3658	2.4108e-06	2.4686e-06	0	0.173267
	1.3751	2.3976e-06	2.4733e-06	0	0.173631
	1.3844	2.4108e-06	2.4665e-06	0	0.173455
	1.3937	2.391e-06	2.4726e-06	0	0.17315
	1.403	2.4129e-06	2.4625e-06	0	0.17343
	1.4123	2.3896e-06	2.4695e-06	0	0.173088
	1.4216	2.3984e-06	2.4581e-06	0	0.17323
	1.4309	2.3936e-06	2.4632e-06	0	0.1729
	1.4403	2.3925e-06	2.4558e-06	0	0.173125
	1.4496	2.3913e-06	2.4598e-06	0	0.172791
	1.4589	2.3866e-06	2.4564e-06	0	0.172983
	1.4682	2.3864e-06	2.4575e-06	0	0.172716
	1.4775	2.3904e-06	2.4533e-06	0	0.173075
	1.4869	2.3868e-06	2.4522e-06	0	0.172615
	1.4962	2.3873e-06	2.4522e-06	0	0.173021
	1.5055	2.3929e-06	2.4474e-06	0	0.172657
	1.5148	2.3837e-06	2.452e-06	0	0.172858
	1.5241	2.3946e-06	2.4451e-06	0	0.172816
	1.5334	2.3746e-06	2.4508e-06	0	0.172477
	1.5427	2.3953e-06	2.4432e-06	0	0.172879
	1.552	2.3795e-06	2.451e-06	0	0.172519
	1.5613	2.3862e-06	2.4424e-06	0	0.172795
	1.5706	2.379e-06	2.4487e-06	0	0.172682
	1.5799	2.3851e-06	2.4426e-06	0	0.172707
	1.5892	2.3843e-06	2.4451e-06	0	0.17254
	1.5985	2.3879e-06	2.4432e-06	0	0.172674
	1.6078	2.3814e-06	2.4461e-06	0	0.172532
	1.6171	2.378e-06	2.4436e-06	0	0.172757
	1.6264	2.3826e-06	2.4426e-06	0	0.172503
	1.6357	2.3765e-06	2.4451e-06	0	0.172762
	1.645	2.3864e-06	2.4394e-06	0	0.172406
	1.6543	2.3731e-06	2.4455e-06	0	0.17264
	1.6636	2.3904e-06	2.4358e-06	0	0.172921
	1.6728	2.3683e-06	2.4461e-06	0	0.172523
	1.6821	2.3833e-06	2.436e-06	0	0.17277
	1.6914	2.375e-06	2.443e-06	0	0.172473
	1.7007	2.3776e-06	2.4341e-06	0	0.172594
	1.7099	2.3742e-06	2.4413e-06	0	0.172352
	1.7192	2.3717e-06	2.435e-06	0	0.172586
	1.7284	2.3708e-06	2.4377e-06	0	0.172327
	1.7377	2.3694e-06	2.4358e-06	0	0.172523
	1.747	2.3725e-06	2.4356e-06	0	0.17216
	1.7563	2.3664e-06	2.4356e-06	0	0.172594
	1.7655	2.3717e-06	2.4327e-06	0	0.172135
	1.7748	2.3666e-06	2.436e-06	0	0.172398
	1.7841	2.378e-06	2.4285e-06	0	0.172293
	1.7934	2.3582e-06	2.4352e-06	0	0.172055
	1.8026	2.3771e-06	2.427e-06	0	0.172444
	1.8119	2.3643e-06	2.4346e-06	0	0.172105
	1.8212	2.3675e-06	2.4257e-06	0	0.172331
	1.8305	2.3649e-06	2.4323e-06	0	0.172047
	1.8397	2.3675e-06	2.4245e-06	0	0.172277
	1.849	2.3673e-06	2.4297e-06	0	0.172043
	1.8583	2.3662e-06	2.4243e-06	0	0.172197
	1.8676	2.3645e-06	2.4262e-06	0	0.171959
	1.8768	2.3633e-06	2.427e-06	0	0.172344
	1.8861	2.3639e-06	2.4232e-06	0	0.171909
	1.8954	2.359e-06	2.427e-06	0	0.172193
	1.9047	2.3658e-06	2.4213e-06	0	0.172034
	1.9139	2.3574e-06	2.4268e-06	0	0.17188
	1.9232	2.37e-06	2.4198e-06	0	0.17239
	1.9324	2.3489e-06	2.4274e-06	0	0.17203
	1.9417	2.3643e-06	2.4182e-06	0	0.172331
	1.951	2.3548e-06	2.4255e-06	0	0.171976
	1.9603	2.3561e-06	2.4184e-06	0	0.172097
	1.9695	2.3546e-06	2.4211e-06	0	0.171792
	1.9788	2.354e-06	2.4169e-06	0	0.171972
	1.9881	2.3462e-06	2.4209e-06	0	0.171775
	1.9974	2.3456e-06	2.4186e-06	0	0.171967
	2.0067	2.3517e-06	2.4161e-06	0	0.171616
	2.016	2.3445e-06	2.4177e-06	0	0.172018
	2.0253	2.3485e-06	2.414e-06	0	0.171654
	2.0346	2.342e-06	2.415e-06	0	0.17175
	2.0439	2.3548e-06	2.4081e-06	0	0.171775
	2.0533	2.3365e-06	2.4137e-06	0	0.171483
	2.0626	2.3603e-06	2.4051e-06	0	0.171825
	2.0719	2.3399e-06	2.4133e-06	0	0.171483
	2.0812	2.3502e-06	2.4043e-06	0	0.171692
	2.0905	2.3435e-06	2.4102e-06	0	0.171566
	2.0998	2.3506e-06	2.4013e-06	0	0.171558
	2.1091	2.3473e-06	2.4066e-06	0	0.171458
	2.1184	2.3496e-06	2.4036e-06	0	0.171574
	2.1277	2.3395e-06	2.407e-06	0	0.171721
	2.137	2.3355e-06	2.4066e-06	0	0.171922
	2.1463	2.3393e-06	2.4045e-06	0	0.17147
	2.1556	2.3321e-06	2.4076e-06	0	0.171947
	2.1649	2.3391e-06	2.4022e-06	0	0.171307
	2.1743	2.3237e-06	2.4062e-06	0	0.171499
	2.1836	2.3367e-06	2.3982e-06	0	0.171458
	2.1929	2.3195e-06	2.4018e-06	0	0.171027
	2.2022	2.3378e-06	2.3921e-06	0	0.171198
	2.2115	2.3205e-06	2.3969e-06	0	0.170897
	2.2208	2.3207e-06	2.3879e-06	0	0.171148
	2.2301	2.3212e-06	2.3919e-06	0	0.170914
	2.2394	2.317e-06	2.3845e-06	0	0.171035
	2.2487	2.3172e-06	2.3841e-06	0	0.170826
	2.258	2.3201e-06	2.3801e-06	0	0.171056
	2.2672	2.3172e-06	2.3803e-06	0	0.170709
	2.2765	2.3148e-06	2.378e-06	0	0.171081
	2.2858	2.3203e-06	2.3742e-06	0	0.170396
	2.2951	2.3146e-06	2.3763e-06	0	0.170881
	2.3043	2.3249e-06	2.3715e-06	0	0.170705
	2.3136	2.3108e-06	2.3795e-06	0	0.170734
	2.3228	2.3289e-06	2.3755e-06	0	0.171161
	2.3322	2.3161e-06	2.382e-06	0	0.170902
	2.3414	2.3342e-06	2.374e-06	0	0.171248
	2.3507	2.3275e-06	2.383e-06	0	0.171077
	2.36	2.3311e-06	2.3811e-06	0	0.171336
	2.3693	2.3317e-06	2.3887e-06	0	0.171269
	2.3786	2.3348e-06	2.3881e-06	0	0.171529
	2.388	2.3311e-06	2.3946e-06	0	0.171608
	2.3973	2.3321e-06	2.3942e-06	0	0.171754
	2.4066	2.3302e-06	2.3978e-06	0	0.171516
	2.4159	2.3306e-06	2.399e-06	0	0.171687
	2.4252	2.3344e-06	2.3971e-06	0	0.171378
	2.4345	2.321e-06	2.4015e-06	0	0.171483
	2.4439	2.3325e-06	2.394e-06	0	0.171353
	2.4532	2.3104e-06	2.4026e-06	0	0.171044
	2.4624	2.3327e-06	2.3906e-06	0	0.171332
	2.4717	2.3113e-06	2.3975e-06	0	0.170956
	2.481	2.3184e-06	2.3868e-06	0	0.171081
	2.4903	2.3142e-06	2.3906e-06	0	0.170843
	2.4996	2.3132e-06	2.3788e-06	0	0.170906
	2.5089	2.3108e-06	2.383e-06	0	0.170651
	2.5182	2.3121e-06	2.3774e-06	0	0.170718
	2.5275	2.3071e-06	2.3765e-06	0	0.170463
	2.5368	2.3087e-06	2.3717e-06	0	0.17073
	2.5462	2.3136e-06	2.3685e-06	0	0.170295
	2.5555	2.3073e-06	2.3696e-06	0	0.170822
	2.5648	2.3165e-06	2.3633e-06	0	0.170266
	2.5741	2.3012e-06	2.3683e-06	0	0.170605
	2.5834	2.3195e-06	2.3633e-06	0	0.170651
	2.5927	2.305e-06	2.3702e-06	0	0.170454
	2.602	2.3226e-06	2.3624e-06	0	0.170776
	2.6113	2.3115e-06	2.3736e-06	0	0.170667
	2.6205	2.3191e-06	2.3681e-06	0	0.17091
	2.6298	2.318e-06	2.3755e-06	0	0.170881
	2.6391	2.3233e-06	2.3725e-06	0	0.171177
	2.6484	2.3144e-06	2.3803e-06	0	0.171148
	2.6576	2.3218e-06	2.3795e-06	0	0.171341
	2.6669	2.3188e-06	2.3835e-06	0	0.170981
	2.6762	2.3163e-06	2.3845e-06	0	0.171441
	2.6855	2.3186e-06	2.3839e-06	0	0.170939
	2.6947	2.3108e-06	2.3864e-06	0	0.171253
	2.704	2.3199e-06	2.3797e-06	0	0.170885
	2.7133	2.3028e-06	2.3866e-06	0	0.170642
	2.7226	2.3176e-06	2.3761e-06	0	0.17096
	2.7318	2.2982e-06	2.3835e-06	0	0.170567
	2.7411	2.3113e-06	2.3729e-06	0	0.170814
	2.7503	2.3035e-06	2.3767e-06	0	0.170425
	2.7596	2.3039e-06	2.3673e-06	0	0.170575
	2.7689	2.3024e-06	2.3691e-06	0	0.170367
	2.7782	2.3005e-06	2.3658e-06	0	0.170509
	2.7874	2.2972e-06	2.3656e-06	0	0.170124
	2.7968	2.2997e-06	2.3628e-06	0	0.170475
	2.806	2.2984e-06	2.3574e-06	0	0.170041
	2.8153	2.2932e-06	2.3593e-06	0	0.170446
	2.8246	2.3005e-06	2.3529e-06	0	0.170132
	2.834	2.2877e-06	2.3578e-06	0	0.170283
	2.8433	2.3037e-06	2.3506e-06	0	0.170346
	2.8526	2.29e-06	2.3563e-06	0	0.169777
	2.8619	2.3081e-06	2.3473e-06	0	0.170174
	2.8712	2.2934e-06	2.3561e-06	0	0.170003
	2.8806	2.3045e-06	2.3475e-06	0	0.170367
	2.8899	2.3007e-06	2.3551e-06	0	0.17045
	2.8992	2.3058e-06	2.3496e-06	0	0.170622
	2.9085	2.3079e-06	2.3563e-06	0	0.170588
	2.9178	2.3123e-06	2.3546e-06	0	0.170776
	2.9271	2.3066e-06	2.362e-06	0	0.170734
	2.9364	2.3123e-06	2.3628e-06	0	0.170939
	2.9457	2.3178e-06	2.3637e-06	0	0.170626
	2.955	2.309e-06	2.371e-06	0	0.171081
	2.9642	2.3159e-06	2.3681e-06	0	0.170826
	2.9736	2.3073e-06	2.3771e-06	0	0.170906
	2.9828	2.3249e-06	2.3702e-06	0	0.171098
	2.9922	2.3047e-06	2.3832e-06	0	0.170814
	3.0015	2.3237e-06	2.3746e-06	0	0.171052
	3.0108	2.3127e-06	2.3832e-06	0	0.170843
	3.02	2.3163e-06	2.3767e-06	0	0.170918
	3.0294	2.3119e-06	2.3849e-06	0	0.170776
	3.0386	2.3176e-06	2.3792e-06	0	0.170952
	3.048	2.3119e-06	2.3813e-06	0	0.170751
	3.0572	2.3148e-06	2.3778e-06	0	0.170956
	3.0666	2.3153e-06	2.3784e-06	0	0.170546
	3.0759	2.3117e-06	2.3795e-06	0	0.17091
	3.0851	2.3136e-06	2.3744e-06	0	0.170371
	3.0944	2.3073e-06	2.3765e-06	0	0.17076
	3.1037	2.3161e-06	2.3715e-06	0	0.170433
	3.113	2.2959e-06	2.3761e-06	0	0.170362
	3.1222	2.3167e-06	2.3668e-06	0	0.17058
	3.1315	2.2978e-06	2.3744e-06	0	0.170325
	3.1408	2.306e-06	2.3637e-06	0	0.170525
	3.1501	2.3031e-06	2.3691e-06	0	0.170312
	3.1593	2.3096e-06	2.362e-06	0	0.170588
	3.1686	2.3005e-06	2.3658e-06	0	0.170454
	3.1778	2.3045e-06	2.362e-06	0	0.17053
	3.1871	2.3022e-06	2.3639e-06	0	0.170291
	3.1964	2.2991e-06	2.3633e-06	0	0.170555
	3.2057	2.3028e-06	2.3595e-06	0	0.170212
	3.2149	2.2986e-06	2.362e-06	0	0.170509
	3.2243	2.3024e-06	2.3588e-06	0	0.170166
	3.2335	2.2911e-06	2.3637e-06	0	0.170287
	3.2428	2.3092e-06	2.3542e-06	0	0.170475
	3.2521	2.2873e-06	2.3645e-06	0	0.170124
	3.2615	2.305e-06	2.3551e-06	0	0.170321
	3.2708	2.2913e-06	2.3637e-06	0	0.170061
	3.2801	2.2953e-06	2.3561e-06	0	0.170308
	3.2894	2.2953e-06	2.3605e-06	0	0.170199
	3.2987	2.2993e-06	2.3563e-06	0	0.170337
	3.308	2.2976e-06	2.3582e-06	0	0.17017
	3.3174	2.3037e-06	2.3548e-06	0	0.170316
	3.3267	2.2984e-06	2.3576e-06	0	0.170137
	3.336	2.2953e-06	2.3569e-06	0	0.170505
	3.3453	2.3026e-06	2.3565e-06	0	0.17007
	3.3546	2.2925e-06	2.3605e-06	0	0.170387
	3.3639	2.3031e-06	2.3551e-06	0	0.170145
	3.3732	2.2936e-06	2.3607e-06	0	0.170195
	3.3826	2.3104e-06	2.3532e-06	0	0.170383
	3.3919	2.2896e-06	2.3628e-06	0	0.170204
	3.4012	2.3047e-06	2.354e-06	0	0.170342
	3.4105	2.2965e-06	2.3618e-06	0	0.170149
	3.4199	2.3018e-06	2.3557e-06	0	0.170199
	3.4292	2.2949e-06	2.3614e-06	0	0.17022
	3.4385	2.3005e-06	2.3563e-06	0	0.170316
	3.4478	2.298e-06	2.3595e-06	0	0.170191
	3.4571	2.2988e-06	2.3569e-06	0	0.170509
	3.4664	2.3003e-06	2.3569e-06	0	0.170199
	3.4757	2.2955e-06	2.3569e-06	0	0.170617
	3.4851	2.2991e-06	2.3559e-06	0	0.170091
	3.4944	2.2921e-06	2.3599e-06	0	0.170542
	3.5037	2.3003e-06	2.3536e-06	0	0.170183
	3.513	2.2902e-06	2.3588e-06	0	0.170066
	3.5224	2.2995e-06	2.3523e-06	0	0.170396
	3.5317	2.2805e-06	2.3605e-06	0	0.16989
	3.5409	2.2957e-06	2.3502e-06	0	0.170191
	3.5502	2.2887e-06	2.3565e-06	0	0.169961
	3.5595	2.2887e-06	2.3502e-06	0	0.17012
	3.5688	2.29e-06	2.3578e-06	0	0.169936
	3.5781	2.2904e-06	2.3534e-06	0	0.17017
	3.5875	2.2883e-06	2.3532e-06	0	0.169982
	3.5968	2.2921e-06	2.3511e-06	0	0.170162
	3.6061	2.2898e-06	2.3515e-06	0	0.169907
	3.6155	2.2879e-06	2.3519e-06	0	0.170262
	3.6248	2.2923e-06	2.3494e-06	0	0.169769
	3.6341	2.2869e-06	2.3521e-06	0	0.170124
	3.6434	2.2963e-06	2.3464e-06	0	0.169969
	3.6527	2.2793e-06	2.3538e-06	0	0.169723
	3.662	2.2978e-06	2.3447e-06	0	0.170107
	3.6713	2.278e-06	2.3534e-06	0	0.169886
	3.6805	2.2911e-06	2.3445e-06	0	0.170078
	3.6899	2.2854e-06	2.3498e-06	0	0.169865
	3.6992	2.2894e-06	2.3443e-06	0	0.169982
	3.7085	2.2841e-06	2.3494e-06	0	0.169882
	3.7178	2.2898e-06	2.346e-06	0	0.169932
	3.7271	2.2877e-06	2.3475e-06	0	0.16984
	3.7364	2.2864e-06	2.3447e-06	0	0.170011
	3.7457	2.2898e-06	2.3456e-06	0	0.16971
	3.7551	2.2858e-06	2.3468e-06	0	0.170162
	3.7644	2.2866e-06	2.3435e-06	0	0.169932
	3.7737	2.282e-06	2.3475e-06	0	0.170153
	3.783	2.2942e-06	2.3429e-06	0	0.170061
	3.7923	2.2753e-06	2.3502e-06	0	0.169861
	3.8015	2.2934e-06	2.3405e-06	0	0.170153
	3.8109	2.2803e-06	2.349e-06	0	0.169802
	3.8201	2.2847e-06	2.3416e-06	0	0.169961
	3.8294	2.2797e-06	2.349e-06	0	0.169811
	3.8387	2.2837e-06	2.341e-06	0	0.16989
	3.8481	2.2805e-06	2.3471e-06	0	0.16974
	3.8574	2.2816e-06	2.3429e-06	0	0.169915
	3.8667	2.2807e-06	2.3458e-06	0	0.169673
	3.876	2.2826e-06	2.3445e-06	0	0.170016
	3.8853	2.2839e-06	2.3426e-06	0	0.169531
	3.8946	2.2801e-06	2.3458e-06	0	0.170199
	3.904	2.2875e-06	2.3414e-06	0	0.169643
	3.9133	2.2761e-06	2.3458e-06	0	0.169869
	3.9226	2.2919e-06	2.3382e-06	0	0.169932
	3.9319	2.2728e-06	2.346e-06	0	0.169589
	3.9411	2.2896e-06	2.3384e-06	0	0.169869
	3.9504	2.2753e-06	2.3464e-06	0	0.169631
	3.9597	2.281e-06	2.3386e-06	0	0.169806
	3.969	2.2795e-06	2.3435e-06	0	0.16961
	3.9783	2.2829e-06	2.3384e-06	0	0.16989
	3.9876	2.2795e-06	2.3414e-06	0	0.169673
	3.9969	2.2814e-06	2.3384e-06	0	0.16979
	4.0063	2.2801e-06	2.3401e-06	0	0.169531
	4.0156	2.2778e-06	2.3397e-06	0	0.169886
	4.0249	2.2816e-06	2.3372e-06	0	0.169518
	4.0342	2.2753e-06	2.3414e-06	0	0.169794
	4.0435	2.282e-06	2.3361e-06	0	0.169744
	4.0528	2.2734e-06	2.3407e-06	0	0.169681
	4.0621	2.2864e-06	2.334e-06	0	0.169898
	4.0714	2.2643e-06	2.3422e-06	0	0.169522
	4.0807	2.2816e-06	2.3342e-06	0	0.169886
	4.09	2.2751e-06	2.3403e-06	0	0.169618
	4.0993	2.2772e-06	2.3319e-06	0	0.169652
	4.1086	2.2706e-06	2.3399e-06	0	0.169514
	4.1179	2.2725e-06	2.3368e-06	0	0.169698
	4.1272	2.2706e-06	2.3386e-06	0	0.169572
	4.1365	2.2734e-06	2.3393e-06	0	0.16971
	4.1458	2.2725e-06	2.3365e-06	0	0.169447
	4.1551	2.2658e-06	2.3382e-06	0	0.16971
	4.1644	2.2786e-06	2.334e-06	0	0.169418
	4.1737	2.2677e-06	2.3382e-06	0	0.169769
	4.183	2.278e-06	2.33e-06	0	0.169556
	4.1923	2.2637e-06	2.3389e-06	0	0.169409
	4.2017	2.2835e-06	2.33e-06	0	0.169668
	4.211	2.261e-06	2.3386e-06	0	0.169518
	4.2202	2.2774e-06	2.3302e-06	0	0.169668
	4.2296	2.2715e-06	2.3365e-06	0	0.169497
	4.2388	2.2755e-06	2.3298e-06	0	0.169598
	4.2481	2.2709e-06	2.3344e-06	0	0.169397
	4.2573	2.2751e-06	2.3311e-06	0	0.16956
	4.2666	2.2702e-06	2.3349e-06	0	0.169455
	4.2759	2.2702e-06	2.3321e-06	0	0.16971
	4.2852	2.2736e-06	2.3304e-06	0	0.169288
	4.2944	2.2675e-06	2.3336e-06	0	0.169823
	4.3037	2.2765e-06	2.3273e-06	0	0.169301
	4.313	2.266e-06	2.3353e-06	0	0.169489
	4.3223	2.2795e-06	2.3283e-06	0	0.169744
	4.3315	2.2584e-06	2.3357e-06	0	0.169439
	4.3408	2.2774e-06	2.3279e-06	0	0.169623
	4.35	2.2652e-06	2.333e-06	0	0.169422
	4.3593	2.2666e-06	2.3283e-06	0	0.169639
	4.3686	2.2624e-06	2.334e-06	0	0.169368
	4.3779	2.266e-06	2.3264e-06	0	0.169522
	4.3871	2.2624e-06	2.33e-06	0	0.169317
	4.3964	2.2648e-06	2.3267e-06	0	0.169493
	4.4057	2.2614e-06	2.3277e-06	0	0.169196
	4.415	2.2557e-06	2.3271e-06	0	0.169518
	4.4242	2.2574e-06	2.3235e-06	0	0.169083
	4.4335	2.2515e-06	2.3273e-06	0	0.16938
	4.4428	2.261e-06	2.3187e-06	0	0.16928
	4.4521	2.2437e-06	2.326e-06	0	0.168987
	4.4613	2.2605e-06	2.3134e-06	0	0.169184
	4.4706	2.2437e-06	2.3197e-06	0	0.168824
	4.4799	2.2517e-06	2.3107e-06	0	0.169083
	4.4892	2.2452e-06	2.3172e-06	0	0.168757
	4.4984	2.2515e-06	2.3065e-06	0	0.168858
	4.5077	2.2475e-06	2.3121e-06	0	0.168782
	4.517	2.2511e-06	2.3069e-06	0	0.168916
	4.5263	2.2454e-06	2.3092e-06	0	0.168837
	4.5355	2.2494e-06	2.3067e-06	0	0.169071
	4.5448	2.2513e-06	2.3056e-06	0	0.168828
	4.5541	2.2448e-06	2.3088e-06	0	0.168979
	4.5634	2.2563e-06	2.3037e-06	0	0.168757
	4.5726	2.2439e-06	2.3088e-06	0	0.168833
	4.582	2.2652e-06	2.3012e-06	0	0.169075
	4.5913	2.2471e-06	2.3109e-06	0	0.168837
	4.6006	2.2652e-06	2.3023e-06	0	0.169108
	4.6099	2.2551e-06	2.3132e-06	0	0.169083
	4.6192	2.2603e-06	2.3088e-06	0	0.169338
	4.6285	2.2561e-06	2.3172e-06	0	0.16928
	4.6378	2.2626e-06	2.3151e-06	0	0.169485
	4.6471	2.2601e-06	2.3185e-06	0	0.169388
	4.6564	2.2664e-06	2.3155e-06	0	0.16956
	4.6656	2.266e-06	2.3206e-06	0	0.169322
	4.675	2.2603e-06	2.3241e-06	0	0.169702
	4.6843	2.2664e-06	2.3241e-06	0	0.1692
	4.6936	2.2542e-06	2.3283e-06	0	0.169656
	4.7029	2.2688e-06	2.3254e-06	0	0.16938
	4.7122	2.2544e-06	2.3307e-06	0	0.169343
	4.7215	2.2709e-06	2.326e-06	0	0.169593
	4.7307	2.2532e-06	2.3317e-06	0	0.169351
	4.74	2.2671e-06	2.3237e-06	0	0.169439
	4.7492	2.2629e-06	2.3285e-06	0	0.169255
	4.7585	2.262e-06	2.3233e-06	0	0.169405
	4.7678	2.2589e-06	2.3279e-06	0	0.169121
	4.7771	2.261e-06	2.3231e-06	0	0.16928
	4.7863	2.257e-06	2.325e-06	0	0.169058
	4.7956	2.2565e-06	2.321e-06	0	0.169351
	4.8049	2.2601e-06	2.321e-06	0	0.168933
	4.8142	2.2555e-06	2.3214e-06	0	0.169409
	4.8234	2.262e-06	2.3166e-06	0	0.168929
	4.8327	2.2513e-06	2.3212e-06	0	0.169129
	4.842	2.266e-06	2.313e-06	0	0.169196
	4.8513	2.2435e-06	2.3212e-06	0	0.168912
	4.8605	2.2637e-06	2.3119e-06	0	0.1691
	4.8698	2.2506e-06	2.3195e-06	0	0.168862
	4.8791	2.2561e-06	2.3124e-06	0	0.169209
	4.8884	2.2528e-06	2.3191e-06	0	0.169004
	4.8976	2.2549e-06	2.3134e-06	0	0.169246
	4.9069	2.2532e-06	2.3151e-06	0	0.169046
	4.9161	2.2568e-06	2.3128e-06	0	0.169347
	4.9255	2.2546e-06	2.314e-06	0	0.168996
	4.9347	2.2494e-06	2.3155e-06	0	0.169259
	4.944	2.2536e-06	2.3124e-06	0	0.168945
	4.9532	2.2435e-06	2.3166e-06	0	0.16923
	4.9625	2.2551e-06	2.3107e-06	0	0.169025
	4.9718	2.2344e-06	2.3193e-06	0	0.168753
	4.9811	2.2557e-06	2.3086e-06	0	0.169025
	4.9903	2.2332e-06	2.3185e-06	0	0.16882
	4.9997	2.2424e-06	2.3071e-06	0	0.168929
	5.0089	2.2372e-06	2.3111e-06	0	0.168757
	5.0182	2.2414e-06	2.3029e-06	0	0.16877
	5.0275	2.2399e-06	2.3077e-06	0	0.168636
	5.0369	2.2395e-06	2.3023e-06	0	0.168636
	5.0462	2.2376e-06	2.3029e-06	0	0.168511
	5.0555	2.2365e-06	2.2987e-06	0	0.16867
	5.0648	2.238e-06	2.298e-06	0	0.168335
	5.0741	2.2342e-06	2.2993e-06	0	0.168757
	5.0835	2.2389e-06	2.2938e-06	0	0.16841
	5.0928	2.2338e-06	2.2976e-06	0	0.168536
	5.1021	2.2462e-06	2.2907e-06	0	0.168561
	5.1114	2.2317e-06	2.298e-06	0	0.168339
	5.1207	2.2509e-06	2.2901e-06	0	0.168674
	5.1299	2.2378e-06	2.2995e-06	0	0.168615
	5.1392	2.2441e-06	2.293e-06	0	0.168762
	5.1485	2.2445e-06	2.2999e-06	0	0.168695
	5.1578	2.246e-06	2.2972e-06	0	0.168862
	5.1671	2.2464e-06	2.3016e-06	0	0.16872
	5.1764	2.2504e-06	2.3012e-06	0	0.169088
	5.1857	2.2467e-06	2.3029e-06	0	0.168937
	5.1951	2.2469e-06	2.305e-06	0	0.169338
	5.2044	2.2509e-06	2.306e-06	0	0.168941
	5.2137	2.2424e-06	2.3084e-06	0	0.169351
	5.223	2.2528e-06	2.306e-06	0	0.168979
	5.2323	2.2391e-06	2.313e-06	0	0.169033
	5.2416	2.2559e-06	2.3027e-06	0	0.169138
	5.2509	2.2357e-06	2.3126e-06	0	0.168807
	5.2602	2.2525e-06	2.3041e-06	0	0.168941
	5.2695	2.2412e-06	2.3126e-06	0	0.168707
	5.2788	2.2414e-06	2.3052e-06	0	0.168916
	5.2881	2.2387e-06	2.3119e-06	0	0.168695
	5.2974	2.2399e-06	2.3054e-06	0	0.168837
	5.3067	2.2412e-06	2.3069e-06	0	0.16872
	5.316	2.245e-06	2.3029e-06	0	0.168858
	5.3253	2.2439e-06	2.3041e-06	0	0.168507
	5.3347	2.2427e-06	2.3025e-06	0	0.168828
	5.344	2.2454e-06	2.3008e-06	0	0.168431
	5.3533	2.2391e-06	2.3044e-06	0	0.168787
	5.3626	2.2471e-06	2.2985e-06	0	0.168594
	5.3719	2.237e-06	2.3035e-06	0	0.16849
	5.3812	2.253e-06	2.2972e-06	0	0.168908
	5.3905	2.2311e-06	2.3052e-06	0	0.168427
	5.3998	2.2477e-06	2.2966e-06	0	0.168782
	5.4091	2.2384e-06	2.3065e-06	0	0.168645
	5.4184	2.2452e-06	2.2978e-06	0	0.168736
	5.4277	2.242e-06	2.3041e-06	0	0.168649
	5.437	2.2475e-06	2.301e-06	0	0.168828
	5.4463	2.2433e-06	2.3033e-06	0	0.168766
	5.4557	2.2439e-06	2.3027e-06	0	0.168862
	5.465	2.2471e-06	2.3029e-06	0	0.168661
	5.4743	2.242e-06	2.305e-06	0	0.169071
	5.4836	2.2485e-06	2.3012e-06	0	0.168699
	5.493	2.2397e-06	2.3065e-06	0	0.169096
	5.5023	2.2513e-06	2.3008e-06	0	0.168853
	5.5115	2.2323e-06	2.3088e-06	0	0.168774
	5.5208	2.2502e-06	2.3004e-06	0	0.169008
	5.5301	2.2347e-06	2.3092e-06	0	0.168736
	5.5394	2.2439e-06	2.3012e-06	0	0.168837
	5.5487	2.238e-06	2.3065e-06	0	0.168632
	5.5581	2.2391e-06	2.3023e-06	0	0.168703
	5.5674	2.2361e-06	2.306e-06	0	0.168561
	5.5767	2.2357e-06	2.3023e-06	0	0.168741
	5.586	2.2363e-06	2.3041e-06	0	0.168573
	5.5953	2.2376e-06	2.3016e-06	0	0.168736
	5.6047	2.2403e-06	2.2987e-06	0	0.168369
	5.614	2.2384e-06	2.301e-06	0	0.168803
	5.6233	2.2433e-06	2.2972e-06	0	0.168394
	5.6326	2.2317e-06	2.3004e-06	0	0.168749
	5.6419	2.2435e-06	2.2953e-06	0	0.168645
	5.6511	2.2288e-06	2.3012e-06	0	0.168369
	5.6604	2.2454e-06	2.2928e-06	0	0.16872
	5.6697	2.2307e-06	2.3012e-06	0	0.168335
	5.679	2.238e-06	2.2928e-06	0	0.16864
	5.6883	2.2321e-06	2.2993e-06	0	0.168494
	5.6976	2.2397e-06	2.2905e-06	0	0.168624
	5.707	2.2374e-06	2.2976e-06	0	0.168398
	5.7163	2.2401e-06	2.2926e-06	0	0.168599
	5.7256	2.2372e-06	2.2964e-06	0	0.168435
	5.7349	2.2365e-06	2.2957e-06	0	0.168699
	5.7442	2.2389e-06	2.2949e-06	0	0.168364
	5.7536	2.2353e-06	2.2989e-06	0	0.168908
	5.7629	2.2416e-06	2.2945e-06	0	0.168486
	5.7721	2.2323e-06	2.3012e-06	0	0.16872
	5.7814	2.2429e-06	2.294e-06	0	0.168883
	5.7907	2.23e-06	2.3025e-06	0	0.16849
	5.8	2.2464e-06	2.2928e-06	0	0.16877
	5.8093	2.234e-06	2.301e-06	0	0.168552
	5.8186	2.2365e-06	2.294e-06	0	0.168695
	5.8279	2.2323e-06	2.3018e-06	0	0.168603
	5.8372	2.2344e-06	2.2959e-06	0	0.168649
	5.8465	2.2334e-06	2.2995e-06	0	0.168515
	5.8559	2.2372e-06	2.2972e-06	0	0.168599
	5.8652	2.2323e-06	2.2983e-06	0	0.168435
	5.8745	2.2323e-06	2.2987e-06	0	0.168728
	5.8838	2.2355e-06	2.2959e-06	0	0.168339
	5.8931	2.2319e-06	2.298e-06	0	0.168607
	5.9025	2.2397e-06	2.2924e-06	0	0.168373
	5.9117	2.2262e-06	2.2985e-06	0	0.168373
	5.921	2.2441e-06	2.2903e-06	0	0.168628
	5.9303	2.2222e-06	2.2974e-06	0	0.168289
	5.9396	2.2376e-06	2.2901e-06	0	0.168557
	5.9489	2.2296e-06	2.2955e-06	0	0.16831
	5.9583	2.2347e-06	2.2896e-06	0	0.168406
	5.9676	2.2269e-06	2.2972e-06	0	0.168323
	5.9769	2.2353e-06	2.2894e-06	0	0.168465
	5.9862	2.2296e-06	2.293e-06	0	0.168364
	5.9955	2.234e-06	2.2909e-06	0	0.168469
	6.0048	2.2325e-06	2.2913e-06	0	0.168218
	6.0142	2.2285e-06	2.2922e-06	0	0.168728
	6.0235	2.2359e-06	2.2898e-06	0	0.168185
	6.0327	2.2281e-06	2.2938e-06	0	0.168678
	6.042	2.2376e-06	2.2894e-06	0	0.168344
	6.0513	2.2239e-06	2.2959e-06	0	0.168352
	6.0606	2.2384e-06	2.2901e-06	0	0.168782
	6.0699	2.2197e-06	2.2966e-06	0	0.168465
	6.0792	2.2349e-06	2.2867e-06	0	0.168649
	6.0885	2.2304e-06	2.294e-06	0	0.168456
	6.0978	2.2313e-06	2.2877e-06	0	0.168578
	6.1071	2.2309e-06	2.2926e-06	0	0.168339
	6.1165	2.23e-06	2.2901e-06	0	0.168548
	6.1258	2.2277e-06	2.2936e-06	0	0.16836
	6.1351	2.2283e-06	2.2915e-06	0	0.168498
	6.1444	2.23e-06	2.2915e-06	0	0.168206
	6.1537	2.2262e-06	2.2928e-06	0	0.168624
	6.163	2.2307e-06	2.2896e-06	0	0.168231
	6.1723	2.2256e-06	2.2932e-06	0	0.168494
	6.1816	2.2361e-06	2.2865e-06	0	0.168389
	6.1909	2.2216e-06	2.2947e-06	0	0.168164
	6.2002	2.2384e-06	2.2852e-06	0	0.168523
	6.2094	2.2227e-06	2.2945e-06	0	0.168176
	6.2188	2.2334e-06	2.2863e-06	0	0.168482
	6.2281	2.2271e-06	2.2928e-06	0	0.168231
	6.2374	2.2338e-06	2.2848e-06	0	0.168394
	6.2467	2.2281e-06	2.2905e-06	0	0.168235
	6.256	2.2319e-06	2.2863e-06	0	0.168318
	6.2653	2.2292e-06	2.2909e-06	0	0.168231
	6.2747	2.2292e-06	2.2877e-06	0	0.168419
	6.284	2.2296e-06	2.2873e-06	0	0.168084
	6.2933	2.2271e-06	2.2892e-06	0	0.168599
	6.3026	2.2351e-06	2.2854e-06	0	0.168109
	6.3119	2.221e-06	2.2913e-06	0	0.168423
	6.3212	2.2365e-06	2.2842e-06	0	0.168356
	6.3304	2.2195e-06	2.2911e-06	0	0.168118
	6.3398	2.2387e-06	2.2842e-06	0	0.168406
	6.349	2.2237e-06	2.2905e-06	0	0.16831
	6.3583	2.2294e-06	2.2837e-06	0	0.168448
	6.3676	2.2264e-06	2.2879e-06	0	0.168394
	6.3769	2.2279e-06	2.2844e-06	0	0.168456
	6.3863	2.2269e-06	2.2884e-06	0	0.168352
	6.3956	2.2277e-06	2.285e-06	0	0.168385
	6.4049	2.225e-06	2.2854e-06	0	0.168185
	6.4142	2.2246e-06	2.2861e-06	0	0.16849
	6.4235	2.2246e-06	2.2856e-06	0	0.168076
	6.4329	2.2174e-06	2.289e-06	0	0.168502
	6.4422	2.2262e-06	2.2852e-06	0	0.168076
	6.4514	2.2155e-06	2.2894e-06	0	0.16813
	6.4607	2.2325e-06	2.2808e-06	0	0.168323
	6.47	2.2166e-06	2.2903e-06	0	0.168068
	6.4793	2.2307e-06	2.281e-06	0	0.168272
	6.4886	2.2199e-06	2.2873e-06	0	0.168047
	6.4979	2.2262e-06	2.2816e-06	0	0.168293
	6.5072	2.2176e-06	2.2882e-06	0	0.168059
	6.5165	2.2258e-06	2.2812e-06	0	0.168235
	6.5258	2.2229e-06	2.2842e-06	0	0.168147
	6.5352	2.2271e-06	2.2816e-06	0	0.168268
	6.5445	2.2283e-06	2.2835e-06	0	0.168009
	6.5538	2.2201e-06	2.2837e-06	0	0.168431
	6.5631	2.2254e-06	2.2816e-06	0	0.167959
	6.5724	2.2172e-06	2.2861e-06	0	0.168369
	6.5817	2.229e-06	2.28e-06	0	0.168076
	6.591	2.214e-06	2.2856e-06	0	0.168001
	6.6003	2.229e-06	2.2797e-06	0	0.168356
	6.6096	2.2115e-06	2.2869e-06	0	0.168026
	6.6189	2.2262e-06	2.2787e-06	0	0.168222
	6.6281	2.2216e-06	2.2846e-06	0	0.168005
	6.6374	2.2216e-06	2.2795e-06	0	0.168201
	6.6467	2.2222e-06	2.2842e-06	0	0.168164
	6.656	2.2224e-06	2.2808e-06	0	0.168364
	6.6653	2.2189e-06	2.2818e-06	0	0.168285
	6.6746	2.2237e-06	2.2806e-06	0	0.168377
	6.6839	2.2222e-06	2.2808e-06	0	0.168022
	6.6933	2.2168e-06	2.2829e-06	0	0.16831
	6.7025	2.2189e-06	2.2776e-06	0	0.167971
	6.7119	2.2109e-06	2.2837e-06	0	0.168227
	6.7211	2.2201e-06	2.2787e-06	0	0.168155
	6.7305	2.206e-06	2.2858e-06	0	0.167867
	6.7398	2.2285e-06	2.2762e-06	0	0.168164
	6.7491	2.2096e-06	2.2842e-06	0	0.16793
	6.7584	2.2187e-06	2.2751e-06	0	0.168072
	6.7677	2.2128e-06	2.2812e-06	0	0.167909
	6.777	2.2208e-06	2.273e-06	0	0.168022
	6.7862	2.2147e-06	2.2787e-06	0	0.16788
	6.7955	2.2193e-06	2.2743e-06	0	0.167971
	6.8048	2.2147e-06	2.276e-06	0	0.167817
	6.8141	2.2142e-06	2.2768e-06	0	0.168122
	6.8233	2.218e-06	2.2736e-06	0	0.167763
	6.8326	2.2132e-06	2.2766e-06	0	0.168076
	6.8419	2.2184e-06	2.2715e-06	0	0.16775
	6.8512	2.2088e-06	2.277e-06	0	0.167934
	6.8604	2.2243e-06	2.2701e-06	0	0.168097
	6.8697	2.2054e-06	2.2789e-06	0	0.167771
	6.879	2.2241e-06	2.2703e-06	0	0.16803
	6.8883	2.2134e-06	2.2779e-06	0	0.167842
	6.8975	2.2208e-06	2.2711e-06	0	0.168043
	6.9068	2.2142e-06	2.2804e-06	0	0.167955
	6.9161	2.2184e-06	2.2745e-06	0	0.168285
	6.9254	2.2166e-06	2.2779e-06	0	0.16808
	6.9347	2.2182e-06	2.276e-06	0	0.168327
	6.944	2.2191e-06	2.2776e-06	0	0.168005
	6.9533	2.2172e-06	2.2779e-06	0	0.16836
	6.9626	2.2216e-06	2.2757e-06	0	0.167888
	6.9719	2.2111e-06	2.2802e-06	0	0.168172
	6.9812	2.2229e-06	2.276e-06	0	0.168068
	6.9905	2.205e-06	2.2821e-06	0	0.167917
	6.9998	2.2246e-06	2.2757e-06	0	0.168193
	7.0092	2.2054e-06	2.2829e-06	0	0.167917
	7.0185	2.218e-06	2.2743e-06	0	0.168122
	7.0278	2.2168e-06	2.2812e-06	0	0.167921
	7.037	2.2174e-06	2.2745e-06	0	0.16808
	7.0464	2.2136e-06	2.2791e-06	0	0.167838
	7.0556	2.2193e-06	2.2757e-06	0	0.168047
	7.0649	2.214e-06	2.2772e-06	0	0.167905
	7.0741	2.2151e-06	2.2753e-06	0	0.168122
	7.0835	2.2174e-06	2.2747e-06	0	0.167804
	7.0927	2.2123e-06	2.2772e-06	0	0.168231
	7.102	2.2203e-06	2.2724e-06	0	0.167792
	7.1112	2.2094e-06	2.2785e-06	0	0.167955
	7.1205	2.221e-06	2.2711e-06	0	0.167997
	7.1298	2.2031e-06	2.2793e-06	0	0.167796
	7.1391	2.2235e-06	2.2694e-06	0	0.167955
	7.1484	2.2077e-06	2.2779e-06	0	0.167733
	7.1577	2.2128e-06	2.2711e-06	0	0.167901
	7.1669	2.2104e-06	2.2766e-06	0	0.167792
	7.1762	2.2153e-06	2.2701e-06	0	0.16798
	7.1855	2.213e-06	2.272e-06	0	0.16788
	7.1948	2.214e-06	2.2699e-06	0	0.168047
	7.204	2.2119e-06	2.2726e-06	0	0.167783
	7.2133	2.2081e-06	2.2726e-06	0	0.168122
	7.2226	2.2168e-06	2.2701e-06	0	0.167792
	7.2319	2.2054e-06	2.2732e-06	0	0.168122
	7.2412	2.2163e-06	2.2665e-06	0	0.167804
	7.2505	2.2001e-06	2.2747e-06	0	0.167742
	7.2598	2.2155e-06	2.2684e-06	0	0.16798
	7.2691	2.1976e-06	2.2774e-06	0	0.167738
	7.2784	2.2149e-06	2.2682e-06	0	0.167875
	7.2877	2.2069e-06	2.2741e-06	0	0.167691
	7.297	2.2081e-06	2.2705e-06	0	0.167825
	7.3063	2.21e-06	2.2728e-06	0	0.167729
	7.3156	2.2102e-06	2.2694e-06	0	0.167984
	7.3249	2.2094e-06	2.2732e-06	0	0.167742
	7.3342	2.2102e-06	2.2709e-06	0	0.168026
	7.3435	2.2126e-06	2.2696e-06	0	0.167662
	7.3528	2.2079e-06	2.2718e-06	0	0.167976
	7.3621	2.2134e-06	2.2686e-06	0	0.167687
	7.3714	2.2035e-06	2.2728e-06	0	0.167951
	7.3806	2.2149e-06	2.2675e-06	0	0.167867
	7.3899	2.2039e-06	2.2736e-06	0	0.167583
	7.3992	2.2193e-06	2.2652e-06	0	0.167984
	7.4085	2.2052e-06	2.2743e-06	0	0.167683
	7.4177	2.2115e-06	2.2648e-06	0	0.167926
	7.427	2.2109e-06	2.2722e-06	0	0.167758
	7.4362	2.2111e-06	2.2663e-06	0	0.167838
	7.4456	2.2096e-06	2.2711e-06	0	0.16762
	7.4548	2.2134e-06	2.2675e-06	0	0.167971
	7.4641	2.2067e-06	2.2705e-06	0	0.167758
	7.4733	2.2081e-06	2.2694e-06	0	0.168038
	7.4826	2.2115e-06	2.2682e-06	0	0.167716
	7.4919	2.2043e-06	2.272e-06	0	0.167992
	7.5012	2.2151e-06	2.2657e-06	0	0.16785
	7.5104	2.2029e-06	2.2715e-06	0	0.167637
	7.5197	2.2144e-06	2.2661e-06	0	0.168001
	7.529	2.1974e-06	2.273e-06	0	0.16752
	7.5383	2.2121e-06	2.2648e-06	0	0.167825
	7.5475	2.2029e-06	2.2726e-06	0	0.167671
	7.5568	2.2058e-06	2.2684e-06	0	0.16775
	7.5661	2.205e-06	2.272e-06	0	0.167608
	7.5754	2.2069e-06	2.2659e-06	0	0.167754
	7.5846	2.2056e-06	2.2678e-06	0	0.167633
	7.5939	2.2048e-06	2.2661e-06	0	0.167871
	7.6031	2.2067e-06	2.2659e-06	0	0.167491
	7.6125	2.2022e-06	2.2686e-06	0	0.167946
	7.6217	2.2102e-06	2.2633e-06	0	0.167508
	7.631	2.1995e-06	2.2699e-06	0	0.167721
	7.6402	2.2134e-06	2.2627e-06	0	0.167783
	7.6495	2.1978e-06	2.2673e-06	0	0.167453
	7.6588	2.2147e-06	2.261e-06	0	0.167683
	7.6681	2.2003e-06	2.2675e-06	0	0.167537
	7.6773	2.2058e-06	2.2623e-06	0	0.167704
	7.6866	2.2035e-06	2.2665e-06	0	0.167587
	7.6959	2.2077e-06	2.264e-06	0	0.167666
	7.7052	2.2022e-06	2.2669e-06	0	0.167625
	7.7144	2.2041e-06	2.2619e-06	0	0.167821
	7.7237	2.2039e-06	2.2646e-06	0	0.167654
	7.733	2.1997e-06	2.2646e-06	0	0.168009
	7.7423	2.2041e-06	2.2617e-06	0	0.16752
	7.7515	2.2003e-06	2.2661e-06	0	0.167896
	7.7608	2.2111e-06	2.2606e-06	0	0.167641
	7.77	2.1942e-06	2.2667e-06	0	0.167524
	7.7794	2.2096e-06	2.261e-06	0	0.167808
	7.7886	2.194e-06	2.2703e-06	0	0.1677
	7.7979	2.2016e-06	2.2608e-06	0	0.167884
	7.8071	2.1968e-06	2.2661e-06	0	0.167516
	7.8164	2.1989e-06	2.26e-06	0	0.167654
	7.8257	2.1953e-06	2.2661e-06	0	0.167441
	7.835	2.1985e-06	2.2602e-06	0	0.16747
	7.8442	2.1947e-06	2.2617e-06	0	0.167307
	7.8535	2.1913e-06	2.2583e-06	0	0.167516
	7.8628	2.1953e-06	2.2562e-06	0	0.167135
	7.8721	2.1879e-06	2.2581e-06	0	0.16762
	7.8813	2.1928e-06	2.2505e-06	0	0.167123
	7.8907	2.1806e-06	2.2541e-06	0	0.167307
	7.8999	2.1928e-06	2.2465e-06	0	0.167307
	7.9093	2.1755e-06	2.2503e-06	0	0.166993
	7.9186	2.1928e-06	2.2415e-06	0	0.167248
	7.9279	2.1814e-06	2.2513e-06	0	0.166939
	7.9372	2.186e-06	2.2404e-06	0	0.167044
	7.9465	2.1875e-06	2.2436e-06	0	0.166931
	7.9558	2.1854e-06	2.241e-06	0	0.167294
	7.9652	2.1833e-06	2.2446e-06	0	0.167077
	7.9745	2.1865e-06	2.2421e-06	0	0.167244
	7.9838	2.181e-06	2.2448e-06	0	0.167123
	7.9931	2.1814e-06	2.2455e-06	0	0.167328
	8.0024	2.1867e-06	2.2425e-06	0	0.167152
	8.0117	2.1803e-06	2.2474e-06	0	0.16737
	8.021	2.19e-06	2.2431e-06	0	0.167094
	8.0303	2.1776e-06	2.2484e-06	0	0.167102
	8.0396	2.194e-06	2.241e-06	0	0.167407
	8.0489	2.1751e-06	2.2486e-06	0	0.167081
	8.0582	2.1909e-06	2.2408e-06	0	0.167382
	8.0675	2.1825e-06	2.2499e-06	0	0.167115
	8.0768	2.1856e-06	2.2425e-06	0	0.167299
	8.0862	2.1806e-06	2.2516e-06	0	0.167127
	8.0955	2.1846e-06	2.2452e-06	0	0.167257
	8.1048	2.1822e-06	2.2471e-06	0	0.167207
	8.1141	2.19e-06	2.2438e-06	0	0.167215
	8.1234	2.1907e-06	2.2448e-06	0	0.166939
	8.1327	2.1898e-06	2.2474e-06	0	0.167399
	8.1419	2.1949e-06	2.2444e-06	0	0.167044
	8.1513	2.189e-06	2.2507e-06	0	0.16752
	8.1605	2.2014e-06	2.2452e-06	0	0.167265
	8.1698	2.1873e-06	2.2537e-06	0	0.167345
	8.1791	2.2033e-06	2.2488e-06	0	0.167558
	8.1884	2.1871e-06	2.2574e-06	0	0.167357
	8.1977	2.2012e-06	2.2486e-06	0	0.167658
	8.2071	2.1968e-06	2.2581e-06	0	0.167424
	8.2164	2.2001e-06	2.2537e-06	0	0.167591
	8.2257	2.1949e-06	2.2604e-06	0	0.167604
	8.235	2.1949e-06	2.2583e-06	0	0.167783
	8.2443	2.1951e-06	2.2606e-06	0	0.167604
	8.2536	2.1953e-06	2.2587e-06	0	0.167788
	8.2629	2.1919e-06	2.2598e-06	0	0.167365
	8.2722	2.1896e-06	2.2598e-06	0	0.167687
	8.2815	2.193e-06	2.2545e-06	0	0.167261
	8.2908	2.182e-06	2.2593e-06	0	0.167416
	8.3	2.1926e-06	2.2518e-06	0	0.16732
	8.3094	2.177e-06	2.2566e-06	0	0.16696
	8.3186	2.194e-06	2.2465e-06	0	0.167349
	8.3279	2.1776e-06	2.2535e-06	0	0.16696
	8.3372	2.1837e-06	2.2444e-06	0	0.167219
	8.3465	2.1761e-06	2.2492e-06	0	0.166889
	8.3558	2.1841e-06	2.2406e-06	0	0.167106
	8.3652	2.182e-06	2.2434e-06	0	0.166818
	8.3745	2.182e-06	2.2391e-06	0	0.166943
	8.3838	2.1795e-06	2.2415e-06	0	0.16686
	8.3931	2.1763e-06	2.2406e-06	0	0.167081
	8.4024	2.1841e-06	2.2377e-06	0	0.166718
	8.4117	2.1761e-06	2.24e-06	0	0.167169
	8.4211	2.1833e-06	2.2343e-06	0	0.166839
	8.4304	2.1717e-06	2.2404e-06	0	0.167031
	8.4396	2.189e-06	2.2328e-06	0	0.167085
	8.449	2.1732e-06	2.2408e-06	0	0.166743
	8.4582	2.1949e-06	2.2333e-06	0	0.16701
	8.4675	2.1808e-06	2.2413e-06	0	0.166931
	8.4768	2.1881e-06	2.2356e-06	0	0.167152
	8.4861	2.1888e-06	2.2421e-06	0	0.167135
	8.4955	2.1928e-06	2.2391e-06	0	0.167315
	8.5048	2.1902e-06	2.2442e-06	0	0.167157
	8.5141	2.1942e-06	2.2431e-06	0	0.167361
	8.5234	2.193e-06	2.2478e-06	0	0.167324
	8.5327	2.1923e-06	2.248e-06	0	0.167675
	8.5421	2.1987e-06	2.2501e-06	0	0.167328
	8.5514	2.1909e-06	2.2556e-06	0	0.167687
	8.5606	2.2014e-06	2.2522e-06	0	0.167374
	8.5699	2.1894e-06	2.2591e-06	0	0.167545
	8.5792	2.2064e-06	2.2524e-06	0	0.167683
	8.5885	2.1871e-06	2.2635e-06	0	0.167361
	8.5978	2.2046e-06	2.2543e-06	0	0.16765
	8.6071	2.1945e-06	2.2623e-06	0	0.167432
	8.6163	2.1974e-06	2.2547e-06	0	0.167566
	8.6256	2.1934e-06	2.2635e-06	0	0.167445
	8.6349	2.1945e-06	2.2572e-06	0	0.167779
	8.6442	2.1938e-06	2.26e-06	0	0.16747
	8.6534	2.1972e-06	2.2581e-06	0	0.167641
	8.6627	2.1963e-06	2.2568e-06	0	0.167328
	8.6719	2.1917e-06	2.2574e-06	0	0.167704
	8.6812	2.1982e-06	2.2537e-06	0	0.167144
	8.6905	2.1856e-06	2.2577e-06	0	0.167449
	8.6998	2.1953e-06	2.252e-06	0	0.167311
	8.7091	2.1801e-06	2.2589e-06	0	0.167135
	8.7184	2.197e-06	2.2486e-06	0	0.167466
	8.7276	2.1812e-06	2.2583e-06	0	0.167169
	8.7369	2.1926e-06	2.2492e-06	0	0.167345
	8.7462	2.1886e-06	2.2545e-06	0	0.167169
	8.7555	2.1898e-06	2.2471e-06	0	0.167315
	8.7648	2.1848e-06	2.2535e-06	0	0.167177
	8.7741	2.1902e-06	2.2486e-06	0	0.167353
	8.7834	2.1816e-06	2.2513e-06	0	0.16714
	8.7928	2.181e-06	2.2513e-06	0	0.167278
	8.8021	2.1827e-06	2.2486e-06	0	0.167006
	8.8114	2.1761e-06	2.2499e-06	0	0.167294
	8.8207	2.1875e-06	2.2427e-06	0	0.166985
	8.83	2.1715e-06	2.248e-06	0	0.166964
	8.8393	2.1839e-06	2.2396e-06	0	0.167073
	8.8486	2.1654e-06	2.2457e-06	0	0.166722
	8.8579	2.1854e-06	2.236e-06	0	0.166931
	8.8672	2.1726e-06	2.2436e-06	0	0.166739
	8.8765	2.1757e-06	2.2354e-06	0	0.166889
	8.8858	2.1698e-06	2.2396e-06	0	0.166768
	8.8951	2.1763e-06	2.2343e-06	0	0.166927
	8.9044	2.1726e-06	2.2345e-06	0	0.166751
	8.9138	2.1749e-06	2.2322e-06	0	0.166851
	8.9231	2.1721e-06	2.2328e-06	0	0.166613
	8.9324	2.1721e-06	2.2339e-06	0	0.166956
	8.9417	2.1749e-06	2.232e-06	0	0.166647
	8.951	2.1681e-06	2.2341e-06	0	0.166902
	8.9603	2.1791e-06	2.2286e-06	0	0.166567
	8.9696	2.1702e-06	2.2333e-06	0	0.166663
	8.9789	2.1883e-06	2.2261e-06	0	0.166947
	8.9882	2.1692e-06	2.2362e-06	0	0.166726
	8.9975	2.1862e-06	2.2288e-06	0	0.166914
	9.0067	2.1768e-06	2.2387e-06	0	0.166851
	9.0161	2.1835e-06	2.2326e-06	0	0.167014
	9.0253	2.1803e-06	2.2398e-06	0	0.166981
	9.0346	2.1843e-06	2.2366e-06	0	0.167207
	9.0439	2.1814e-06	2.2415e-06	0	0.167131
	9.0533	2.1875e-06	2.2413e-06	0	0.167365
	9.0626	2.1919e-06	2.2431e-06	0	0.167094
	9.0719	2.1865e-06	2.2452e-06	0	0.167491
	9.0812	2.1917e-06	2.2442e-06	0	0.16706
	9.0905	2.1835e-06	2.2509e-06	0	0.16747
	9.0998	2.193e-06	2.2444e-06	0	0.167232
	9.1091	2.181e-06	2.2528e-06	0	0.167211
	9.1184	2.1942e-06	2.2469e-06	0	0.167633
	9.1277	2.1782e-06	2.2556e-06	0	0.167299
	9.1371	2.189e-06	2.2465e-06	0	0.167499
	9.1463	2.1827e-06	2.2528e-06	0	0.167148
	9.1557	2.1862e-06	2.2463e-06	0	0.167324
	9.165	2.1841e-06	2.2492e-06	0	0.167002
	9.1743	2.1839e-06	2.2442e-06	0	0.167161
	9.1836	2.1799e-06	2.2471e-06	0	0.166985
	9.1929	2.1801e-06	2.244e-06	0	0.167194
	9.2022	2.1822e-06	2.2434e-06	0	0.166864
	9.2116	2.177e-06	2.245e-06	0	0.167165
	9.2209	2.1822e-06	2.2396e-06	0	0.166864
	9.2302	2.1749e-06	2.2455e-06	0	0.167069
	9.2395	2.1865e-06	2.2379e-06	0	0.166998
	9.2488	2.1711e-06	2.2457e-06	0	0.166734
	9.2581	2.1926e-06	2.236e-06	0	0.167065
	9.2674	2.1751e-06	2.2455e-06	0	0.166822
	9.2767	2.1818e-06	2.236e-06	0	0.167106
	9.286	2.1782e-06	2.2425e-06	0	0.166968
	9.2953	2.1852e-06	2.2362e-06	0	0.167052
	9.3046	2.1831e-06	2.2427e-06	0	0.166943
	9.3139	2.1837e-06	2.2406e-06	0	0.167069
	9.3232	2.1818e-06	2.2431e-06	0	0.16696
	9.3326	2.1825e-06	2.2419e-06	0	0.167148
	9.3419	2.1854e-06	2.2415e-06	0	0.166851
	9.3512	2.1814e-06	2.2442e-06	0	0.16732
	9.3605	2.1873e-06	2.241e-06	0	0.166956
	9.3698	2.1797e-06	2.2459e-06	0	0.167211
	9.3791	2.1917e-06	2.2406e-06	0	0.167248
	9.3884	2.1793e-06	2.2469e-06	0	0.166918
	9.3977	2.1957e-06	2.2398e-06	0	0.167232
	9.407	2.1797e-06	2.2482e-06	0	0.167094
	9.4163	2.1879e-06	2.2402e-06	0	0.167248
	9.4256	2.1837e-06	2.2478e-06	0	0.167106
	9.435	2.185e-06	2.2419e-06	0	0.16729
	9.4443	2.1854e-06	2.2467e-06	0	0.167052
	9.4536	2.1852e-06	2.2421e-06	0	0.16724
	9.4629	2.1833e-06	2.2455e-06	0	0.166972
	9.4722	2.1806e-06	2.2446e-06	0	0.167282
	9.4816	2.182e-06	2.2427e-06	0	0.16683
	9.4908	2.1768e-06	2.2457e-06	0	0.167194
	9.5002	2.185e-06	2.2398e-06	0	0.16686
	9.5094	2.1738e-06	2.2459e-06	0	0.166981
	9.5187	2.1898e-06	2.237e-06	0	0.167115
	9.528	2.17e-06	2.2446e-06	0	0.166784
	9.5374	2.1892e-06	2.2379e-06	0	0.167027
	9.5467	2.1774e-06	2.2436e-06	0	0.166872
	9.556	2.1837e-06	2.2362e-06	0	0.167077
	9.5653	2.1789e-06	2.2417e-06	0	0.166868
	9.5746	2.1835e-06	2.2366e-06	0	0.167039
	9.584	2.1818e-06	2.241e-06	0	0.166805
	9.5933	2.181e-06	2.2383e-06	0	0.167127
	9.6026	2.1759e-06	2.2415e-06	0	0.166789
	9.6119	2.1797e-06	2.2398e-06	0	0.167144
	9.6212	2.1848e-06	2.2375e-06	0	0.166755
	9.6304	2.1768e-06	2.2429e-06	0	0.167119
	9.6398	2.1843e-06	2.2368e-06	0	0.166897
	9.6491	2.174e-06	2.2415e-06	0	0.166747
	9.6584	2.1888e-06	2.2354e-06	0	0.167131
	9.6677	2.1705e-06	2.2442e-06	0	0.166709
	9.677	2.1881e-06	2.2356e-06	0	0.167069
	9.6863	2.1774e-06	2.2444e-06	0	0.166855
	9.6956	2.1829e-06	2.236e-06	0	0.166972
	9.705	2.1772e-06	2.2438e-06	0	0.166981
	9.7143	2.1825e-06	2.2379e-06	0	0.16711
	9.7236	2.1785e-06	2.2415e-06	0	0.16701
	9.7329	2.1818e-06	2.2398e-06	0	0.167161
	9.7422	2.182e-06	2.2404e-06	0	0.166889
	9.7515	2.1755e-06	2.2406e-06	0	0.167324
	9.7608	2.1812e-06	2.2377e-06	0	0.166734
	9.77	2.1715e-06	2.2434e-06	0	0.167085
	9.7794	2.1806e-06	2.237e-06	0	0.166897
	9.7887	2.1675e-06	2.2444e-06	0	0.16678
	9.798	2.1843e-06	2.2379e-06	0	0.167106
	9.8073	2.1662e-06	2.2442e-06	0	0.16683
	9.8166	2.1791e-06	2.2349e-06	0	0.166956
	9.8259	2.1772e-06	2.2419e-06	0	0.166826
	9.8352	2.1768e-06	2.2362e-06	0	0.166922
	9.8446	2.1761e-06	2.24e-06	0	0.166818
	9.8539	2.1768e-06	2.2358e-06	0	0.166981
	9.8632	2.1728e-06	2.2379e-06	0	0.166809
	9.8724	2.178e-06	2.236e-06	0	0.167052
	9.8818	2.1795e-06	2.2366e-06	0	0.166651
	9.891	2.1747e-06	2.2377e-06	0	0.167039
	9.9003	2.1795e-06	2.2347e-06	0	0.16668
	9.9096	2.1709e-06	2.2381e-06	0	0.166985
	9.9189	2.1818e-06	2.233e-06	0	0.166952
	9.9282	2.1675e-06	2.2419e-06	0	0.166663
	9.9376	2.1854e-06	2.2326e-06	0	0.167069
	9.9469	2.1698e-06	2.2406e-06	0	0.166713
	9.9562	2.1799e-06	2.2322e-06	0	0.167018
	9.9655	2.1719e-06	2.2396e-06	0	0.166793
	9.9748	2.1795e-06	2.2318e-06	0	0.166881
	9.9841	2.1749e-06	2.2375e-06	0	0.166688
	9.9934	2.1789e-06	2.2337e-06	0	0.166977
	10.0027	2.1749e-06	2.2373e-06	0	0.166893
	10.012	2.1753e-06	2.2345e-06	0	0.16714
	10.0213	2.1791e-06	2.2322e-06	0	0.166667
	10.0306	2.1726e-06	2.2381e-06	0	0.167211
	10.0399	2.1825e-06	2.2326e-06	0	0.166822
	10.0492	2.1719e-06	2.2389e-06	0	0.166931
	10.0585	2.1829e-06	2.2314e-06	0	0.167002
	10.0678	2.1656e-06	2.2402e-06	0	0.166596
	10.0771	2.1801e-06	2.232e-06	0	0.166947
	10.0864	2.1688e-06	2.24e-06	0	0.166726
	10.0957	2.174e-06	2.2322e-06	0	0.166885
	10.1051	2.1702e-06	2.2375e-06	0	0.166855
	10.1144	2.1759e-06	2.2326e-06	0	0.166914
	10.1237	2.1774e-06	2.236e-06	0	0.166826
	10.133	2.1768e-06	2.233e-06	0	0.166814
	10.1423	2.1751e-06	2.2356e-06	0	0.166713
	10.1516	2.1734e-06	2.2349e-06	0	0.167039
	10.1609	2.1768e-06	2.2337e-06	0	0.166672
	10.1702	2.1709e-06	2.2368e-06	0	0.166968
	10.1795	2.1753e-06	2.2345e-06	0	0.166784
	10.1887	2.162e-06	2.2389e-06	0	0.166826
	10.1981	2.1785e-06	2.2312e-06	0	0.167039
	10.2074	2.1576e-06	2.2396e-06	0	0.166676
	10.2167	2.1732e-06	2.2299e-06	0	0.166818
	10.226	2.1625e-06	2.2375e-06	0	0.166588
	10.2353	2.1677e-06	2.2276e-06	0	0.166626
	10.2446	2.1576e-06	2.2356e-06	0	0.166492
	10.2539	2.1616e-06	2.2267e-06	0	0.166596
	10.2632	2.1587e-06	2.2297e-06	0	0.166433
	10.2725	2.161e-06	2.2242e-06	0	0.16658
	10.2818	2.1597e-06	2.2242e-06	0	0.166204
	10.2911	2.1561e-06	2.2225e-06	0	0.166692
	10.3004	2.1608e-06	2.22e-06	0	0.166078
	10.3097	2.1524e-06	2.2223e-06	0	0.166496
	10.319	2.1622e-06	2.2145e-06	0	0.166337
	10.3282	2.1473e-06	2.2208e-06	0	0.166141
	10.3375	2.166e-06	2.2131e-06	0	0.166467
	10.3468	2.1448e-06	2.219e-06	0	0.166158
	10.3561	2.1595e-06	2.2095e-06	0	0.1664
	10.3653	2.1532e-06	2.2145e-06	0	0.166066
	10.3746	2.157e-06	2.2089e-06	0	0.166287
	10.3839	2.1542e-06	2.2162e-06	0	0.166107
	10.3932	2.1591e-06	2.2135e-06	0	0.166341
	10.4024	2.1566e-06	2.2152e-06	0	0.166208
	10.4117	2.1566e-06	2.2147e-06	0	0.166517
	10.421	2.1614e-06	2.2141e-06	0	0.166199
	10.4303	2.158e-06	2.2181e-06	0	0.166747
	10.4395	2.17e-06	2.2158e-06	0	0.166442
	10.4488	2.1564e-06	2.2232e-06	0	0.166575
	10.4581	2.1757e-06	2.216e-06	0	0.166768
	10.4674	2.1547e-06	2.2272e-06	0	0.166563
	10.4766	2.1721e-06	2.2202e-06	0	0.166818
	10.4859	2.1595e-06	2.2284e-06	0	0.166621
	10.4952	2.1612e-06	2.2229e-06	0	0.166755
	10.5045	2.1542e-06	2.2286e-06	0	0.166567
	10.5137	2.1618e-06	2.2229e-06	0	0.166613
	10.5231	2.1568e-06	2.2253e-06	0	0.166488
	10.5323	2.1606e-06	2.2229e-06	0	0.166513
	10.5416	2.1595e-06	2.2223e-06	0	0.166249
	10.5508	2.1553e-06	2.2242e-06	0	0.166542
	10.5602	2.1593e-06	2.2187e-06	0	0.166091
	10.5694	2.1505e-06	2.2221e-06	0	0.166521
	10.5787	2.1618e-06	2.2152e-06	0	0.166333
	10.588	2.1416e-06	2.2217e-06	0	0.166212
	10.5973	2.1627e-06	2.2124e-06	0	0.16645
	10.6066	2.1473e-06	2.2198e-06	0	0.166283
	10.6159	2.1568e-06	2.2116e-06	0	0.166429
	10.6252	2.1534e-06	2.2154e-06	0	0.166057
	10.6345	2.1616e-06	2.2091e-06	0	0.166199
	10.6438	2.1576e-06	2.2143e-06	0	0.166162
	10.6531	2.1612e-06	2.2122e-06	0	0.166337
	10.6623	2.1593e-06	2.2164e-06	0	0.166312
	10.6716	2.1641e-06	2.2133e-06	0	0.166605
	10.6809	2.1625e-06	2.2154e-06	0	0.166312
	10.6902	2.1635e-06	2.22e-06	0	0.166805
	10.6995	2.1711e-06	2.2171e-06	0	0.166433
	10.7088	2.1612e-06	2.2248e-06	0	0.166768
	10.7182	2.1751e-06	2.2204e-06	0	0.166701
	10.7274	2.1616e-06	2.2274e-06	0	0.166496
	10.7367	2.1822e-06	2.2225e-06	0	0.166855
	10.746	2.1665e-06	2.232e-06	0	0.16663
	10.7553	2.1726e-06	2.2257e-06	0	0.166952
	10.7646	2.1688e-06	2.2326e-06	0	0.166764
	10.7739	2.1751e-06	2.2297e-06	0	0.16701
	10.7831	2.1705e-06	2.2337e-06	0	0.166789
	10.7925	2.1778e-06	2.2301e-06	0	0.167002
	10.8018	2.1705e-06	2.2333e-06	0	0.166797
	10.8111	2.169e-06	2.2328e-06	0	0.167123
	10.8204	2.1724e-06	2.2316e-06	0	0.166722
	10.8297	2.1671e-06	2.2343e-06	0	0.166931
	10.839	2.1759e-06	2.2286e-06	0	0.166567
	10.8483	2.1631e-06	2.2347e-06	0	0.16663
	10.8577	2.1782e-06	2.2257e-06	0	0.166805
	10.867	2.1589e-06	2.2347e-06	0	0.166504
	10.8763	2.1761e-06	2.2253e-06	0	0.166672
	10.8855	2.1627e-06	2.2335e-06	0	0.166442
	10.8948	2.1669e-06	2.2276e-06	0	0.166651
	10.9041	2.1625e-06	2.2322e-06	0	0.166467
	10.9134	2.1698e-06	2.2255e-06	0	0.166659
	10.9226	2.1641e-06	2.2276e-06	0	0.166471
	10.9319	2.1709e-06	2.2257e-06	0	0.166672
	10.9412	2.1675e-06	2.2263e-06	0	0.166534
	10.9505	2.1633e-06	2.2282e-06	0	0.166764
	10.9597	2.1696e-06	2.224e-06	0	0.166408
	10.9691	2.1629e-06	2.2282e-06	0	0.166676
	10.9783	2.174e-06	2.2227e-06	0	0.166529
	10.9876	2.1524e-06	2.2318e-06	0	0.1664
	10.9969	2.1774e-06	2.2213e-06	0	0.166655
	11.0062	2.1568e-06	2.2293e-06	0	0.166496
	11.0154	2.1705e-06	2.2213e-06	0	0.166605
	11.0247	2.1627e-06	2.229e-06	0	0.166458
	11.034	2.1677e-06	2.2211e-06	0	0.166596
	11.0433	2.1665e-06	2.2269e-06	0	0.166454
	11.0525	2.1671e-06	2.2229e-06	0	0.166684
	11.0618	2.1635e-06	2.2251e-06	0	0.166458
	11.0711	2.162e-06	2.2242e-06	0	0.166759
	11.0804	2.1654e-06	2.2232e-06	0	0.166437
	11.0897	2.1585e-06	2.2263e-06	0	0.166814
	11.099	2.1688e-06	2.2204e-06	0	0.166437
	11.1083	2.157e-06	2.2265e-06	0	0.166588
	11.1176	2.1732e-06	2.2183e-06	0	0.166596
	11.1269	2.1498e-06	2.2274e-06	0	0.166404
	11.1362	2.1713e-06	2.2196e-06	0	0.166517
	11.1455	2.1555e-06	2.2274e-06	0	0.166408
	11.1549	2.1606e-06	2.2202e-06	0	0.166513
	11.1642	2.1582e-06	2.2265e-06	0	0.166408
	11.1734	2.1595e-06	2.2211e-06	0	0.166588
	11.1827	2.1629e-06	2.224e-06	0	0.166392
	11.192	2.1667e-06	2.22e-06	0	0.166609
	11.2013	2.1604e-06	2.2238e-06	0	0.166429
	11.2106	2.1597e-06	2.2234e-06	0	0.166768
	11.2199	2.1629e-06	2.2208e-06	0	0.166346
	11.2291	2.1547e-06	2.2248e-06	0	0.166638
	11.2384	2.1625e-06	2.2179e-06	0	0.166329
	11.2477	2.1486e-06	2.2238e-06	0	0.166183
	11.257	2.1608e-06	2.2171e-06	0	0.166521
	11.2662	2.1425e-06	2.2246e-06	0	0.16617
	11.2756	2.1555e-06	2.2133e-06	0	0.166287
	11.2848	2.1494e-06	2.219e-06	0	0.16604
	11.2941	2.1505e-06	2.212e-06	0	0.166174
	11.3034	2.1477e-06	2.2139e-06	0	0.166011
	11.3127	2.1486e-06	2.2097e-06	0	0.16627
	11.3219	2.1481e-06	2.2122e-06	0	0.165982
	11.3312	2.149e-06	2.2074e-06	0	0.166274
	11.3404	2.1511e-06	2.2063e-06	0	0.165815
	11.3497	2.1492e-06	2.2091e-06	0	0.166279
	11.359	2.1582e-06	2.2032e-06	0	0.165969
	11.3683	2.1471e-06	2.2089e-06	0	0.166162
	11.3775	2.1627e-06	2.2017e-06	0	0.166358
	11.3868	2.1498e-06	2.2095e-06	0	0.166066
	11.396	2.1641e-06	2.2044e-06	0	0.166224
	11.4053	2.153e-06	2.211e-06	0	0.166166
	11.4146	2.1555e-06	2.2084e-06	0	0.166371
	11.4239	2.153e-06	2.2162e-06	0	0.1664
	11.4331	2.1574e-06	2.2131e-06	0	0.166475
	11.4424	2.1574e-06	2.2177e-06	0	0.166488
	11.4517	2.1622e-06	2.2147e-06	0	0.166642
	11.461	2.166e-06	2.2185e-06	0	0.166437
	11.4702	2.1614e-06	2.2213e-06	0	0.166835
	11.4796	2.1671e-06	2.219e-06	0	0.166371
	11.4888	2.161e-06	2.2248e-06	0	0.166755
	11.4981	2.1698e-06	2.2198e-06	0	0.166626
	11.5074	2.1572e-06	2.2284e-06	0	0.1665
	11.5167	2.1694e-06	2.2238e-06	0	0.166743
	11.526	2.1505e-06	2.2309e-06	0	0.166555
	11.5354	2.1673e-06	2.2229e-06	0	0.166617
	11.5447	2.1587e-06	2.2276e-06	0	0.166429
	11.554	2.1595e-06	2.2232e-06	0	0.166475
	11.5632	2.1572e-06	2.2257e-06	0	0.166341
	11.5726	2.1593e-06	2.2213e-06	0	0.166479
	11.5819	2.1566e-06	2.2234e-06	0	0.1663
	11.5912	2.1591e-06	2.2208e-06	0	0.166525
	11.6005	2.1597e-06	2.219e-06	0	0.166091
	11.6097	2.1534e-06	2.2204e-06	0	0.166496
	11.619	2.162e-06	2.2154e-06	0	0.166212
	11.6283	2.1484e-06	2.2198e-06	0	0.166484
	11.6376	2.1622e-06	2.2131e-06	0	0.166421
	11.6468	2.1465e-06	2.2196e-06	0	0.166103
	11.6561	2.1646e-06	2.2099e-06	0	0.166417
	11.6654	2.1517e-06	2.2171e-06	0	0.166208
	11.6747	2.1572e-06	2.2097e-06	0	0.166358
	11.6839	2.154e-06	2.2152e-06	0	0.166229
	11.6932	2.1566e-06	2.212e-06	0	0.166308
	11.7025	2.1538e-06	2.2156e-06	0	0.166191
	11.7118	2.1574e-06	2.2124e-06	0	0.166346
	11.721	2.1572e-06	2.215e-06	0	0.166199
	11.7303	2.1534e-06	2.216e-06	0	0.166592
	11.7396	2.1595e-06	2.2147e-06	0	0.166141
	11.7489	2.1509e-06	2.2192e-06	0	0.166479
	11.7581	2.1669e-06	2.2126e-06	0	0.166266
	11.7675	2.1509e-06	2.2204e-06	0	0.166262
	11.7767	2.1658e-06	2.2143e-06	0	0.166638
	11.786	2.1496e-06	2.2217e-06	0	0.166208
	11.7953	2.162e-06	2.2141e-06	0	0.166546
	11.8046	2.1545e-06	2.2223e-06	0	0.166237
	11.8138	2.1587e-06	2.2173e-06	0	0.166396
	11.8231	2.158e-06	2.2202e-06	0	0.166283
	11.8323	2.1606e-06	2.2181e-06	0	0.166504
	11.8416	2.1555e-06	2.2196e-06	0	0.166341
	11.8509	2.1574e-06	2.2185e-06	0	0.166521
	11.8602	2.1591e-06	2.2179e-06	0	0.166191
	11.8694	2.1553e-06	2.2225e-06	0	0.166555
	11.8788	2.1612e-06	2.2156e-06	0	0.166191
	11.888	2.1519e-06	2.2219e-06	0	0.166555
	11.8973	2.1629e-06	2.216e-06	0	0.166525
	11.9065	2.1494e-06	2.2204e-06	0	0.166287
	11.9159	2.166e-06	2.2131e-06	0	0.166613
	11.9251	2.1559e-06	2.2204e-06	0	0.166383
	11.9344	2.1606e-06	2.2124e-06	0	0.166433
	11.9436	2.1549e-06	2.219e-06	0	0.166283
	11.9529	2.1559e-06	2.2154e-06	0	0.166333
	11.9622	2.1521e-06	2.2187e-06	0	0.166321
	11.9715	2.1545e-06	2.216e-06	0	0.166417
	11.9807	2.1524e-06	2.2183e-06	0	0.166283
	11.99	2.1507e-06	2.219e-06	0	0.166613
	11.9993	2.1553e-06	2.215e-06	0	0.166149
	12.0086	2.1477e-06	2.2187e-06	0	0.166484
	12.0178	2.1564e-06	2.212e-06	0	0.166107
	12.0271	2.1397e-06	2.2171e-06	0	0.165999
	12.0364	2.1528e-06	2.2103e-06	0	0.166195
	12.0457	2.1378e-06	2.2154e-06	0	0.165969
	12.0549	2.1484e-06	2.2061e-06	0	0.166128
	12.0642	2.1401e-06	2.2124e-06	0	0.165869
	12.0734	2.1463e-06	2.2019e-06	0	0.166099
	12.0827	2.1439e-06	2.2063e-06	0	0.165877
	12.092	2.1448e-06	2.2023e-06	0	0.165965
	12.1013	2.1393e-06	2.2055e-06	0	0.165714
	12.1105	2.1427e-06	2.1996e-06	0	0.166015
	12.1199	2.1452e-06	2.1992e-06	0	0.165581
	12.1292	2.1404e-06	2.2e-06	0	0.166153
	12.1385	2.1503e-06	2.1956e-06	0	0.165618
	12.1478	2.1364e-06	2.2017e-06	0	0.165948
	12.1571	2.1498e-06	2.1956e-06	0	0.165974
	12.1664	2.1368e-06	2.2028e-06	0	0.165744
	12.1757	2.1561e-06	2.196e-06	0	0.16612
	12.185	2.1425e-06	2.2065e-06	0	0.165911
	12.1943	2.1494e-06	2.2002e-06	0	0.166245
	12.2036	2.1517e-06	2.2068e-06	0	0.166078
	12.2129	2.1547e-06	2.2038e-06	0	0.166291
	12.2222	2.1532e-06	2.2082e-06	0	0.166174
	12.2315	2.157e-06	2.2076e-06	0	0.166346
	12.2408	2.1521e-06	2.212e-06	0	0.16627
	12.25	2.154e-06	2.2141e-06	0	0.166613
	12.2593	2.1578e-06	2.2126e-06	0	0.166308
	12.2685	2.1545e-06	2.2183e-06	0	0.166429
	12.2779	2.1618e-06	2.2131e-06	0	0.166291
	12.2871	2.1496e-06	2.2194e-06	0	0.16627
	12.2964	2.1648e-06	2.2137e-06	0	0.166567
	12.3056	2.1477e-06	2.2221e-06	0	0.166199
	12.3149	2.1625e-06	2.2133e-06	0	0.166471
	12.3242	2.153e-06	2.2208e-06	0	0.166266
	12.3335	2.1561e-06	2.2162e-06	0	0.166412
	12.3427	2.1557e-06	2.2198e-06	0	0.166233
	12.352	2.1536e-06	2.2175e-06	0	0.166471
	12.3613	2.1536e-06	2.2177e-06	0	0.166258
	12.3706	2.1551e-06	2.215e-06	0	0.166458
	12.3798	2.1551e-06	2.2152e-06	0	0.166166
	12.3891	2.1486e-06	2.2166e-06	0	0.166458
	12.3984	2.1572e-06	2.2118e-06	0	0.166099
	12.4077	2.1477e-06	2.2156e-06	0	0.166233
	12.4169	2.1587e-06	2.2095e-06	0	0.166224
	12.4262	2.145e-06	2.2154e-06	0	0.165965
	12.4355	2.162e-06	2.2089e-06	0	0.166187
	12.4448	2.1452e-06	2.2158e-06	0	0.166095
	12.454	2.1524e-06	2.2099e-06	0	0.166132
	12.4633	2.1479e-06	2.2131e-06	0	0.166049
	12.4726	2.1536e-06	2.2065e-06	0	0.166229
	12.4819	2.1515e-06	2.212e-06	0	0.166066
	12.4911	2.1536e-06	2.2086e-06	0	0.166241
	12.5004	2.1507e-06	2.2107e-06	0	0.165994
	12.5097	2.1515e-06	2.2116e-06	0	0.1664
	12.519	2.1549e-06	2.2086e-06	0	0.165936
	12.5282	2.1465e-06	2.2133e-06	0	0.166304
	12.5375	2.154e-06	2.2089e-06	0	0.166082
	12.5468	2.1435e-06	2.2158e-06	0	0.166015
	12.5561	2.1597e-06	2.2086e-06	0	0.166274
	12.5653	2.1412e-06	2.2162e-06	0	0.166116
	12.5746	2.1551e-06	2.2076e-06	0	0.166283
	12.5839	2.1492e-06	2.2139e-06	0	0.166032
	12.5932	2.1492e-06	2.2107e-06	0	0.16627
	12.6024	2.1452e-06	2.2154e-06	0	0.166078
	12.6117	2.1446e-06	2.2114e-06	0	0.1663
	12.621	2.1435e-06	2.2137e-06	0	0.166057
	12.6303	2.1429e-06	2.2099e-06	0	0.166341
	12.6395	2.1473e-06	2.2074e-06	0	0.165773
	12.6488	2.1408e-06	2.2084e-06	0	0.166212
	12.6581	2.1471e-06	2.2034e-06	0	0.165752
	12.6674	2.1347e-06	2.2086e-06	0	0.16594
	12.6766	2.145e-06	2.1998e-06	0	0.165961
	12.686	2.1309e-06	2.2038e-06	0	0.165581
	12.6952	2.1456e-06	2.1969e-06	0	0.165831
	12.7045	2.1347e-06	2.2032e-06	0	0.165602
	12.7138	2.1349e-06	2.1962e-06	0	0.165836
	12.7231	2.1321e-06	2.1998e-06	0	0.165652
	12.7324	2.1357e-06	2.195e-06	0	0.165786
	12.7418	2.1359e-06	2.1964e-06	0	0.165602
	12.7511	2.1391e-06	2.1927e-06	0	0.165706
	12.7604	2.1321e-06	2.1956e-06	0	0.165564
	12.7697	2.1334e-06	2.1931e-06	0	0.165815
	12.779	2.1385e-06	2.1914e-06	0	0.165434
	12.7883	2.1364e-06	2.1952e-06	0	0.16571
	12.7976	2.1425e-06	2.1887e-06	0	0.165581
	12.8069	2.1309e-06	2.1946e-06	0	0.165673
	12.8162	2.1471e-06	2.1891e-06	0	0.165974
	12.8255	2.13e-06	2.1979e-06	0	0.165685
	12.8348	2.1492e-06	2.191e-06	0	0.166032
	12.8442	2.1383e-06	2.1996e-06	0	0.16584
	12.8534	2.1456e-06	2.1946e-06	0	0.165944
	12.8628	2.1391e-06	2.2023e-06	0	0.165852
	12.8721	2.145e-06	2.1964e-06	0	0.166024
	12.8814	2.1427e-06	2.2025e-06	0	0.166086
	12.8907	2.1471e-06	2.2007e-06	0	0.166304
	12.9	2.146e-06	2.204e-06	0	0.166053
	12.9093	2.1404e-06	2.2034e-06	0	0.1664
	12.9186	2.1458e-06	2.2049e-06	0	0.165907
	12.9279	2.1355e-06	2.2099e-06	0	0.166283
	12.9371	2.1473e-06	2.2036e-06	0	0.165982
	12.9464	2.133e-06	2.2105e-06	0	0.165819
	12.9557	2.1496e-06	2.2004e-06	0	0.166066
	12.965	2.13e-06	2.2091e-06	0	0.16589
	12.9742	2.142e-06	2.1988e-06	0	0.165969
	12.9835	2.1326e-06	2.2046e-06	0	0.165802
	12.9928	2.1387e-06	2.1973e-06	0	0.165848
	13.0021	2.1351e-06	2.1998e-06	0	0.165597
	13.0114	2.1357e-06	2.1956e-06	0	0.165685
	13.0207	2.1326e-06	2.1985e-06	0	0.165489
	13.03	2.1347e-06	2.195e-06	0	0.165773
	13.0393	2.1383e-06	2.1929e-06	0	0.165275
	13.0486	2.1361e-06	2.1933e-06	0	0.165765
	13.058	2.1397e-06	2.1895e-06	0	0.165468
	13.0673	2.1349e-06	2.1943e-06	0	0.165727
	13.0766	2.1486e-06	2.1893e-06	0	0.165844
	13.0859	2.1332e-06	2.1969e-06	0	0.16556
	13.0952	2.1513e-06	2.1899e-06	0	0.166103
	13.1045	2.1376e-06	2.1998e-06	0	0.165907
	13.1138	2.1433e-06	2.1946e-06	0	0.166141
	13.1231	2.1368e-06	2.2046e-06	0	0.166061
	13.1324	2.1439e-06	2.1964e-06	0	0.166116
	13.1417	2.1416e-06	2.2032e-06	0	0.165953
	13.151	2.1448e-06	2.2017e-06	0	0.166111
	13.1603	2.1401e-06	2.203e-06	0	0.165903
	13.1695	2.1414e-06	2.2034e-06	0	0.166153
	13.1788	2.1435e-06	2.2017e-06	0	0.165752
	13.1881	2.1349e-06	2.207e-06	0	0.166095
	13.1974	2.142e-06	2.2011e-06	0	0.165744
	13.2066	2.1292e-06	2.2046e-06	0	0.165827
	13.216	2.145e-06	2.1971e-06	0	0.166036
	13.2253	2.125e-06	2.2046e-06	0	0.165673
	13.2346	2.1408e-06	2.195e-06	0	0.165844
	13.2439	2.1273e-06	2.2015e-06	0	0.165593
	13.2532	2.1349e-06	2.1929e-06	0	0.165627
	13.2625	2.1279e-06	2.1992e-06	0	0.165597
	13.2719	2.1326e-06	2.1935e-06	0	0.165643
	13.2812	2.1296e-06	2.1939e-06	0	0.165627
	13.2905	2.1298e-06	2.1908e-06	0	0.165689
	13.2998	2.1321e-06	2.1931e-06	0	0.165426
	13.309	2.1328e-06	2.1918e-06	0	0.165798
	13.3184	2.1404e-06	2.1878e-06	0	0.165317
	13.3276	2.1313e-06	2.1922e-06	0	0.165744
	13.337	2.1456e-06	2.1868e-06	0	0.165472
	13.3462	2.1326e-06	2.1931e-06	0	0.165589
	13.3555	2.1484e-06	2.1897e-06	0	0.165928
	13.3648	2.1288e-06	2.1977e-06	0	0.165656
	13.3742	2.1473e-06	2.1897e-06	0	0.165936
	13.3834	2.141e-06	2.1985e-06	0	0.165781
	13.3928	2.1429e-06	2.195e-06	0	0.165923
	13.4021	2.1425e-06	2.2007e-06	0	0.165919
	13.4114	2.146e-06	2.1994e-06	0	0.166149
	13.4207	2.1458e-06	2.204e-06	0	0.165994
	13.43	2.1496e-06	2.2025e-06	0	0.166321
	13.4393	2.1503e-06	2.2051e-06	0	0.166028
	13.4486	2.145e-06	2.2074e-06	0	0.166437
	13.4579	2.1505e-06	2.2049e-06	0	0.166045
	13.4671	2.1439e-06	2.2114e-06	0	0.166383
	13.4764	2.158e-06	2.2055e-06	0	0.166249
	13.4857	2.1399e-06	2.2118e-06	0	0.165986
	13.495	2.1574e-06	2.2049e-06	0	0.166358
	13.5042	2.1431e-06	2.2147e-06	0	0.165957
	13.5135	2.1479e-06	2.2074e-06	0	0.166174
	13.5228	2.1444e-06	2.2122e-06	0	0.165986
	13.5321	2.1463e-06	2.2059e-06	0	0.166116
	13.5413	2.1458e-06	2.2112e-06	0	0.16589
	13.5506	2.1477e-06	2.2074e-06	0	0.166082
	13.5599	2.1452e-06	2.2076e-06	0	0.16594
	13.5692	2.1452e-06	2.2059e-06	0	0.166132
	13.5784	2.1486e-06	2.2046e-06	0	0.16574
	13.5877	2.1408e-06	2.2082e-06	0	0.166099
	13.597	2.1515e-06	2.203e-06	0	0.165773
	13.6063	2.1376e-06	2.2072e-06	0	0.165714
	13.6156	2.1534e-06	2.2004e-06	0	0.166019
	13.6249	2.1338e-06	2.2074e-06	0	0.165652
	13.6341	2.1511e-06	2.199e-06	0	0.166019
	13.6435	2.1385e-06	2.2061e-06	0	0.165744
	13.6527	2.1473e-06	2.1992e-06	0	0.16594
	13.6621	2.1425e-06	2.2061e-06	0	0.165806
	13.6713	2.1452e-06	2.1998e-06	0	0.165969
	13.6807	2.1397e-06	2.2049e-06	0	0.165919
	13.69	2.1439e-06	2.2015e-06	0	0.165907
	13.6993	2.1423e-06	2.2028e-06	0	0.16576
	13.7086	2.141e-06	2.2038e-06	0	0.166162
	13.7179	2.1456e-06	2.1994e-06	0	0.165748
	13.7272	2.1383e-06	2.2051e-06	0	0.166254
	13.7365	2.1496e-06	2.1983e-06	0	0.165944
	13.7458	2.1309e-06	2.2065e-06	0	0.165923
	13.7551	2.1519e-06	2.1988e-06	0	0.166078
	13.7644	2.1355e-06	2.2068e-06	0	0.165856
	13.7737	2.1441e-06	2.1985e-06	0	0.166028
	13.783	2.1385e-06	2.2063e-06	0	0.165823
	13.7922	2.1439e-06	2.199e-06	0	0.165928
	13.8016	2.1406e-06	2.2049e-06	0	0.165819
	13.8108	2.142e-06	2.2015e-06	0	0.165961
	13.8201	2.141e-06	2.2046e-06	0	0.165852
	13.8293	2.1435e-06	2.2021e-06	0	0.166095
	13.8387	2.1444e-06	2.2015e-06	0	0.165681
	13.8479	2.1393e-06	2.2046e-06	0	0.166141
	13.8572	2.1509e-06	2.199e-06	0	0.165719
	13.8665	2.1355e-06	2.2059e-06	0	0.166019
	13.8758	2.1507e-06	2.1981e-06	0	0.165944
	13.8851	2.1361e-06	2.2055e-06	0	0.165735
	13.8944	2.1557e-06	2.1977e-06	0	0.165986
	13.9037	2.1385e-06	2.2055e-06	0	0.165714
	13.913	2.1444e-06	2.1985e-06	0	0.166015
	13.9223	2.1431e-06	2.2025e-06	0	0.165848
	13.9316	2.1456e-06	2.2e-06	0	0.166024
	13.9409	2.1425e-06	2.2044e-06	0	0.165802
	13.9502	2.1441e-06	2.2009e-06	0	0.165974
	13.9595	2.4775e-06	2.3771e-06	3e-06	0.1811
	13.9688	3.2854e-06	2.7604e-06	3e-06	0.209678
	13.9781	5.1517e-06	3.4258e-06	3e-06	0.242218
	13.985	8.37e-06	4.6069e-06	3e-06	0.289634
	13.9966	4.9442e-06	6.4244e-06	3e-06	0.33909
	14.0059	4.7855e-06	8.2795e-06	3e-06	0.344248
	14.0152	6.1683e-06	9.5097e-06	3e-06	0.339069
	14.0244	7.6207e-06	1.09002e-05	3e-06	0.332807
	14.0314	8.4971e-06	1.20386e-05	3e-06	0.3279
	14.0387	1.08e-05	1.26314e-05	0	0.31427
	14.046	1.18118e-05	1.29905e-05	0	0.305471
	14.0532	1.21727e-05	1.31886e-05	0	0.298495
	14.0605	1.21466e-05	1.32702e-05	0	0.291749
	14.0678	1.16425e-05	1.3197e-05	0	0.283318
	14.0751	1.02976e-05	1.28918e-05	0	0.269918
	14.0847	6.5375e-06	1.21842e-05	0	0.246164
	14.0939	3.7573e-06	1.0349e-05	0	0.198405
	14.1032	2.5293e-06	7.1884e-06	0	0.149413
	14.1125	2.0345e-06	4.9868e-06	0	0.114323
	14.1218	1.7834e-06	3.4685e-06	0	0.0928975
	14.1311	1.6533e-06	2.4779e-06	0	0.0820091
	14.1404	1.5647e-06	1.8475e-06	0	0.0772399
	14.1497	1.5192e-06	1.4341e-06	0	0.0771479
	14.159	1.4879e-06	1.1665e-06	0	0.079196
	14.1684	1.4674e-06	9.94046e-07	0	0.0837897
	14.1777	1.471e-06	8.82767e-07	0	0.0886132
	14.187	1.4681e-06	8.26391e-07	0	0.0950376
	14.1963	1.4973e-06	7.93155e-07	0	0.101424
	14.2062	1.5116e-06	8.02411e-07	0	0.108756
	14.2155	1.5565e-06	8.20712e-07	0	0.115816
	14.2248	1.5868e-06	8.70776e-07	0	0.122545
	14.2341	1.6499e-06	9.23366e-07	0	0.129622
	14.2434	1.7013e-06	1.0079e-06	0	0.13623
	14.2528	1.7731e-06	1.0925e-06	0	0.143089
	14.2621	1.8484e-06	1.2012e-06	0	0.149355
	14.2714	1.9364e-06	1.314e-06	0	0.155466
	14.2807	2.0235e-06	1.449e-06	0	0.161083
	14.2899	2.1244e-06	1.5841e-06	0	0.166546
	14.2992	2.2216e-06	1.7391e-06	0	0.171303
	14.3085	2.3256e-06	1.895e-06	0	0.176181
	14.3178	2.4344e-06	2.0563e-06	0	0.179901
	14.3271	2.5312e-06	2.2215e-06	0	0.183675
	14.3364	2.6405e-06	2.3799e-06	0	0.186388
	14.3456	2.7074e-06	2.541e-06	0	0.188821
	14.3549	2.7962e-06	2.6811e-06	0	0.190789
	14.3642	2.8248e-06	2.8214e-06	0	0.191692
	14.3735	2.8756e-06	2.9276e-06	0	0.192215
	14.3827	2.8701e-06	3.0276e-06	0	0.19173
	14.392	2.8575e-06	3.0877e-06	0	0.190726
	14.4013	2.8211e-06	3.1285e-06	0	0.188988
	14.4106	2.7634e-06	3.1323e-06	0	0.186885
	14.4198	2.691e-06	3.113e-06	0	0.183876
	14.4291	2.6142e-06	3.0619e-06	0	0.180921
	14.4383	2.5367e-06	2.9905e-06	0	0.177071
	14.4477	2.4485e-06	2.9035e-06	0	0.174149
	14.4569	2.3809e-06	2.8e-06	0	0.170375
	14.4662	2.2982e-06	2.6981e-06	0	0.167487
	14.4754	2.2534e-06	2.5881e-06	0	0.164757
	14.4848	2.186e-06	2.4924e-06	0	0.162178
	14.494	2.1629e-06	2.3906e-06	0	0.160548
	14.5033	2.1178e-06	2.3157e-06	0	0.159043
	14.5126	2.0978e-06	2.2347e-06	0	0.158274
	14.5219	2.0793e-06	2.179e-06	0	0.157593
	14.5312	2.0703e-06	2.1241e-06	0	0.15761
	14.5405	2.0669e-06	2.0902e-06	0	0.157509
	14.5498	2.0663e-06	2.0597e-06	0	0.158203
	14.5591	2.0722e-06	2.0454e-06	0	0.158613
	14.5685	2.0778e-06	2.038e-06	0	0.159771
	14.5778	2.0926e-06	2.0378e-06	0	0.160302
	14.5871	2.1008e-06	2.0475e-06	0	0.161677
	14.5964	2.1237e-06	2.0568e-06	0	0.162479
	14.6057	2.1321e-06	2.0795e-06	0	0.163516
	14.615	2.1684e-06	2.0951e-06	0	0.164832
	14.6243	2.1671e-06	2.1291e-06	0	0.165514
	14.6336	2.2006e-06	2.1472e-06	0	0.16678
	14.6429	2.2081e-06	2.1836e-06	0	0.167361
	14.6521	2.2334e-06	2.2051e-06	0	0.168331
	14.6615	2.2378e-06	2.2417e-06	0	0.168845
	14.6708	2.2582e-06	2.2623e-06	0	0.169476
	14.6801	2.266e-06	2.2884e-06	0	0.169844
	14.6893	2.2784e-06	2.3084e-06	0	0.170354
	14.6987	2.282e-06	2.3292e-06	0	0.170333
	14.7079	2.2816e-06	2.3458e-06	0	0.170676
	14.7173	2.2887e-06	2.3548e-06	0	0.170254
	14.7266	2.2812e-06	2.3681e-06	0	0.170488
	14.7359	2.2906e-06	2.366e-06	0	0.170066
	14.7452	2.2677e-06	2.3759e-06	0	0.169547
	14.7545	2.2778e-06	2.3683e-06	0	0.169531
	14.7638	2.2532e-06	2.3713e-06	0	0.168891
	14.7731	2.258e-06	2.3574e-06	0	0.168674
	14.7824	2.2416e-06	2.3565e-06	0	0.168134
	14.7917	2.2363e-06	2.3403e-06	0	0.167771
	14.801	2.2279e-06	2.3353e-06	0	0.167248
	14.8102	2.2241e-06	2.3208e-06	0	0.167044
	14.8195	2.2151e-06	2.3102e-06	0	0.166672
	14.8288	2.2107e-06	2.297e-06	0	0.166759
	14.8381	2.2079e-06	2.2865e-06	0	0.166045
	14.8474	2.1976e-06	2.2787e-06	0	0.166375
	14.8567	2.2033e-06	2.2661e-06	0	0.165731
	14.8659	2.189e-06	2.2644e-06	0	0.165961
	14.8752	2.1999e-06	2.2505e-06	0	0.165886
	14.8845	2.1825e-06	2.2526e-06	0	0.165614
	14.8939	2.1999e-06	2.241e-06	0	0.165915
	14.9031	2.1852e-06	2.2457e-06	0	0.165727
	14.9125	2.1928e-06	2.2358e-06	0	0.166049
	14.9218	2.1932e-06	2.2419e-06	0	0.166045
	14.9311	2.1942e-06	2.2373e-06	0	0.166266
	14.9404	2.1945e-06	2.2421e-06	0	0.166204
	14.9497	2.1978e-06	2.2402e-06	0	0.166471
	14.959	2.198e-06	2.245e-06	0	0.16635
	14.9683	2.1993e-06	2.2467e-06	0	0.166906
	14.9776	2.2043e-06	2.248e-06	0	0.166659
	14.9869	2.1987e-06	2.256e-06	0	0.167194
	14.9962	2.2117e-06	2.2543e-06	0	0.166885
	15.0054	2.1997e-06	2.2633e-06	0	0.16706
	15.0147	2.2193e-06	2.257e-06	0	0.167432
	15.0239	2.1974e-06	2.2711e-06	0	0.16691
	15.0333	2.2149e-06	2.2619e-06	0	0.167332
	15.0425	2.2062e-06	2.273e-06	0	0.167006
	15.0518	2.2102e-06	2.2682e-06	0	0.167202
	15.0611	2.2062e-06	2.2764e-06	0	0.167106
	15.0704	2.2071e-06	2.2726e-06	0	0.167286
	15.0796	2.2037e-06	2.276e-06	0	0.167065
	15.0889	2.2094e-06	2.2736e-06	0	0.167161
	15.0981	2.209e-06	2.2724e-06	0	0.166885
	15.1075	2.2041e-06	2.2726e-06	0	0.167161
	15.1167	2.2077e-06	2.2686e-06	0	0.16683
	15.126	2.1982e-06	2.2718e-06	0	0.16701
	15.1352	2.2086e-06	2.264e-06	0	0.166897
	15.1445	2.189e-06	2.2715e-06	0	0.166605
	15.1538	2.2062e-06	2.261e-06	0	0.166872
	15.1631	2.1905e-06	2.2667e-06	0	0.166521
	15.1723	2.1993e-06	2.257e-06	0	0.166692
	15.1816	2.1919e-06	2.264e-06	0	0.166567
	15.1909	2.1926e-06	2.2545e-06	0	0.166592
	15.2002	2.1934e-06	2.2587e-06	0	0.166421
	15.2094	2.1955e-06	2.253e-06	0	0.166517
	15.2187	2.1919e-06	2.2539e-06	0	0.166371
	15.228	2.1898e-06	2.2518e-06	0	0.166697
	15.2373	2.1934e-06	2.2505e-06	0	0.166387
	15.2466	2.1873e-06	2.2522e-06	0	0.166789
	15.256	2.1953e-06	2.2482e-06	0	0.16658
	15.2653	2.1833e-06	2.2524e-06	0	0.166651
	15.2746	2.2039e-06	2.2431e-06	0	0.166755
	15.2839	2.1806e-06	2.253e-06	0	0.166488
	15.2932	2.2006e-06	2.244e-06	0	0.166651
	15.3025	2.1865e-06	2.2518e-06	0	0.166479
	15.3118	2.1934e-06	2.2465e-06	0	0.166651
	15.3211	2.1862e-06	2.2535e-06	0	0.166471
	15.3304	2.1932e-06	2.2482e-06	0	0.166688
	15.3397	2.1907e-06	2.2528e-06	0	0.166613
	15.349	2.1942e-06	2.2497e-06	0	0.166818
	15.3583	2.1947e-06	2.2524e-06	0	0.166471
	15.3676	2.1919e-06	2.2541e-06	0	0.166931
	15.3769	2.197e-06	2.2518e-06	0	0.166442
	15.3862	2.1915e-06	2.2568e-06	0	0.166922
	15.3955	2.2024e-06	2.2507e-06	0	0.166642
	15.4048	2.1852e-06	2.2583e-06	0	0.166596
	15.4141	2.2022e-06	2.2524e-06	0	0.16686
	15.4234	2.1858e-06	2.2587e-06	0	0.16655
	15.4327	2.1985e-06	2.2507e-06	0	0.166814
	15.4421	2.1896e-06	2.2581e-06	0	0.166509
	15.4514	2.1915e-06	2.2528e-06	0	0.166659
	15.4607	2.1907e-06	2.2562e-06	0	0.166458
	15.4699	2.1934e-06	2.2522e-06	0	0.166759
	15.4792	2.19e-06	2.2537e-06	0	0.166529
	15.4885	2.1913e-06	2.2532e-06	0	0.166768
	15.4978	2.1913e-06	2.2516e-06	0	0.166471
	15.5071	2.1877e-06	2.253e-06	0	0.166776
	15.5164	2.1934e-06	2.2501e-06	0	0.166454
	15.5257	2.1818e-06	2.2532e-06	0	0.166768
	15.535	2.1923e-06	2.2467e-06	0	0.166647
	15.5443	2.177e-06	2.2532e-06	0	0.166371
	15.5536	2.1963e-06	2.2431e-06	0	0.166755
	15.5629	2.1768e-06	2.2507e-06	0	0.166362
	15.5723	2.1862e-06	2.2434e-06	0	0.166638
	15.5816	2.1812e-06	2.2476e-06	0	0.16635
	15.5909	2.1862e-06	2.2398e-06	0	0.166446
	15.6002	2.1803e-06	2.2457e-06	0	0.166287
	15.6095	2.1852e-06	2.241e-06	0	0.166325
	15.6188	2.1768e-06	2.2442e-06	0	0.166266
	15.6281	2.1763e-06	2.2417e-06	0	0.166442
	15.6374	2.1803e-06	2.2404e-06	0	0.166057
	15.6467	2.1749e-06	2.2429e-06	0	0.166555
	15.656	2.1846e-06	2.237e-06	0	0.166116
	15.6652	2.1732e-06	2.2431e-06	0	0.166421
	15.6746	2.1896e-06	2.2347e-06	0	0.166341
	15.6838	2.1696e-06	2.2434e-06	0	0.166229
	15.6931	2.1886e-06	2.2341e-06	0	0.166316
	15.7024	2.1753e-06	2.2415e-06	0	0.166149
	15.7118	2.1803e-06	2.236e-06	0	0.166337
	15.7211	2.1793e-06	2.2404e-06	0	0.166224
	15.7304	2.1789e-06	2.236e-06	0	0.166412
	15.7397	2.1812e-06	2.2402e-06	0	0.166187
	15.749	2.1846e-06	2.2377e-06	0	0.166484
	15.7583	2.1825e-06	2.2385e-06	0	0.166266
	15.7676	2.1803e-06	2.24e-06	0	0.166588
	15.7769	2.1852e-06	2.2373e-06	0	0.166183
	15.7862	2.177e-06	2.2419e-06	0	0.166546
	15.7955	2.1871e-06	2.2385e-06	0	0.166308
	15.8048	2.1763e-06	2.2436e-06	0	0.166367
	15.8141	2.1915e-06	2.237e-06	0	0.16663
	15.8233	2.1715e-06	2.2467e-06	0	0.166321
	15.8327	2.19e-06	2.2373e-06	0	0.166642
	15.8419	2.1812e-06	2.2457e-06	0	0.166417
	15.8513	2.1837e-06	2.2387e-06	0	0.166655
	15.8606	2.1791e-06	2.2457e-06	0	0.166379
	15.8699	2.1822e-06	2.2406e-06	0	0.16663
	15.8792	2.181e-06	2.2446e-06	0	0.166367
	15.8885	2.1818e-06	2.2434e-06	0	0.166575
	15.8978	2.1803e-06	2.2423e-06	0	0.166325
	15.9071	2.1745e-06	2.2434e-06	0	0.166621
	15.9164	2.1808e-06	2.2408e-06	0	0.166274
	15.9257	2.1705e-06	2.2469e-06	0	0.166651
	15.935	2.1835e-06	2.2377e-06	0	0.166329
	15.9443	2.1665e-06	2.2467e-06	0	0.166137
	15.9536	2.1841e-06	2.2354e-06	0	0.166387
	15.9629	2.1608e-06	2.2429e-06	0	0.166124
	15.9722	2.1721e-06	2.2335e-06	0	0.166266
	15.9815	2.1686e-06	2.2364e-06	0	0.166053
	15.9908	2.1686e-06	2.2312e-06	0	0.166128
	16	2.166e-06	2.2326e-06	0	0.165957
	16.0094	2.1686e-06	2.2261e-06	0	0.165969
	16.0187	2.1635e-06	2.2286e-06	0	0.165844
	16.028	2.165e-06	2.2244e-06	0	0.166086
	16.0373	2.1652e-06	2.2229e-06	0	0.165752
	16.0466	2.1589e-06	2.2251e-06	0	0.166174
	16.0559	2.166e-06	2.2206e-06	0	0.165823
	16.0652	2.1585e-06	2.2236e-06	0	0.16589
	16.0745	2.1726e-06	2.216e-06	0	0.165831
	16.0838	2.1549e-06	2.2227e-06	0	0.165664
	16.0931	2.1778e-06	2.2135e-06	0	0.166003
	16.1024	2.1633e-06	2.2242e-06	0	0.165932
	16.1117	2.1709e-06	2.2175e-06	0	0.16617
	16.121	2.1721e-06	2.2253e-06	0	0.166153
	16.1303	2.1738e-06	2.2219e-06	0	0.166291
	16.1395	2.173e-06	2.2263e-06	0	0.166183
	16.1489	2.174e-06	2.2246e-06	0	0.166467
	16.1581	2.1734e-06	2.2301e-06	0	0.166178
	16.1674	2.1732e-06	2.2312e-06	0	0.166567
	16.1767	2.1753e-06	2.2318e-06	0	0.166208
	16.186	2.1692e-06	2.237e-06	0	0.166567
	16.1952	2.1791e-06	2.2326e-06	0	0.16627
	16.2046	2.1719e-06	2.2396e-06	0	0.166346
	16.2138	2.1841e-06	2.2339e-06	0	0.166542
	16.2231	2.1679e-06	2.2419e-06	0	0.166258
	16.2324	2.1835e-06	2.2343e-06	0	0.166538
	16.2418	2.1724e-06	2.2413e-06	0	0.166287
	16.2511	2.1782e-06	2.2349e-06	0	0.166417
	16.2604	2.1732e-06	2.2429e-06	0	0.166216
	16.2697	2.1763e-06	2.2362e-06	0	0.166442
	16.279	2.1747e-06	2.2385e-06	0	0.16627
	16.2883	2.1778e-06	2.2354e-06	0	0.166412
	16.2976	2.1766e-06	2.2362e-06	0	0.166095
	16.3069	2.1713e-06	2.237e-06	0	0.166458
	16.3162	2.1755e-06	2.2326e-06	0	0.16599
	16.3255	2.1688e-06	2.2364e-06	0	0.166404
	16.3348	2.1785e-06	2.2288e-06	0	0.166208
	16.3441	2.1627e-06	2.2377e-06	0	0.165986
	16.3533	2.1825e-06	2.2288e-06	0	0.166224
	16.3627	2.1618e-06	2.2373e-06	0	0.166019
	16.3719	2.1736e-06	2.2265e-06	0	0.166208
	16.3812	2.1669e-06	2.2335e-06	0	0.166053
	16.3905	2.1696e-06	2.2244e-06	0	0.166187
	16.3998	2.166e-06	2.2314e-06	0	0.166074
	16.4091	2.1684e-06	2.2261e-06	0	0.166137
	16.4184	2.1681e-06	2.2286e-06	0	0.165982
	16.4277	2.1698e-06	2.2255e-06	0	0.16627
	16.437	2.1694e-06	2.2248e-06	0	0.165823
	16.4463	2.1616e-06	2.2284e-06	0	0.166279
	16.4556	2.1688e-06	2.2257e-06	0	0.165877
	16.465	2.1574e-06	2.2286e-06	0	0.166162
	16.4742	2.1711e-06	2.2225e-06	0	0.166103
	16.4836	2.1555e-06	2.2284e-06	0	0.165777
	16.4928	2.1734e-06	2.2213e-06	0	0.166124
	16.5021	2.1572e-06	2.2309e-06	0	0.165965
	16.5114	2.17e-06	2.2204e-06	0	0.166074
	16.5207	2.1639e-06	2.2278e-06	0	0.166078
	16.53	2.1671e-06	2.2234e-06	0	0.166086
	16.5393	2.1673e-06	2.2259e-06	0	0.165948
	16.5486	2.1684e-06	2.2232e-06	0	0.166187
	16.5579	2.1692e-06	2.2263e-06	0	0.165932
	16.5671	2.1662e-06	2.2265e-06	0	0.166362
	16.5765	2.17e-06	2.2244e-06	0	0.165915
	16.5857	2.165e-06	2.228e-06	0	0.166354
	16.5951	2.1719e-06	2.2248e-06	0	0.166019
	16.6043	2.1612e-06	2.232e-06	0	0.166082
	16.6136	2.1789e-06	2.2242e-06	0	0.166262
	16.6229	2.1564e-06	2.233e-06	0	0.165903
	16.6323	2.1761e-06	2.224e-06	0	0.166237
	16.6416	2.1646e-06	2.233e-06	0	0.16599
	16.6509	2.1728e-06	2.2242e-06	0	0.166153
	16.6602	2.1646e-06	2.2322e-06	0	0.165969
	16.6695	2.1677e-06	2.2259e-06	0	0.166279
	16.6788	2.1673e-06	2.2293e-06	0	0.166107
	16.688	2.17e-06	2.2265e-06	0	0.166433
	16.6974	2.1686e-06	2.2278e-06	0	0.16604
	16.7066	2.1658e-06	2.2284e-06	0	0.166492
	16.716	2.1717e-06	2.2251e-06	0	0.165936
	16.7252	2.1618e-06	2.229e-06	0	0.166295
	16.7345	2.1734e-06	2.2223e-06	0	0.166111
	16.7438	2.1549e-06	2.2316e-06	0	0.16584
	16.7531	2.1759e-06	2.2223e-06	0	0.166224
	16.7623	2.1566e-06	2.2316e-06	0	0.165932
	16.7716	2.1658e-06	2.2221e-06	0	0.166195
	16.7809	2.1631e-06	2.229e-06	0	0.16599
	16.7902	2.1728e-06	2.2208e-06	0	0.166128
	16.7995	2.165e-06	2.2276e-06	0	0.166028
	16.8088	2.1671e-06	2.2244e-06	0	0.166066
	16.8181	2.1637e-06	2.2261e-06	0	0.165957
	16.8274	2.1646e-06	2.224e-06	0	0.166241
	16.8368	2.1662e-06	2.2234e-06	0	0.165831
	16.8461	2.1658e-06	2.2261e-06	0	0.166262
	16.8554	2.1705e-06	2.2238e-06	0	0.165936
	16.8647	2.1614e-06	2.2286e-06	0	0.166141
	16.874	2.1721e-06	2.2219e-06	0	0.166162
	16.8832	2.1578e-06	2.2282e-06	0	0.165827
	16.8925	2.1749e-06	2.2206e-06	0	0.166174
	16.9018	2.1614e-06	2.2284e-06	0	0.165936
	16.9111	2.1654e-06	2.2227e-06	0	0.166099
	16.9204	2.162e-06	2.2261e-06	0	0.16604
	16.9297	2.1677e-06	2.2225e-06	0	0.166057
	16.9389	2.1633e-06	2.2253e-06	0	0.165928
	16.9482	2.1667e-06	2.2219e-06	0	0.166149
	16.9575	2.1644e-06	2.2244e-06	0	0.166032
	16.9668	2.1625e-06	2.2236e-06	0	0.166396
	16.9761	2.166e-06	2.2204e-06	0	0.165907
	16.9854	2.1589e-06	2.2238e-06	0	0.166312
	16.9946	2.1702e-06	2.2206e-06	0	0.165873
	17.0039	2.1582e-06	2.2257e-06	0	0.165903
	17.0132	2.1662e-06	2.2215e-06	0	0.166149
	17.0225	2.1486e-06	2.2295e-06	0	0.165856
	17.0317	2.1639e-06	2.2198e-06	0	0.16604
	17.041	2.1557e-06	2.2267e-06	0	0.165882
	17.0503	2.1601e-06	2.2206e-06	0	0.165957
	17.0596	2.1608e-06	2.2232e-06	0	0.165886
	17.0689	2.1633e-06	2.2211e-06	0	0.166095
	17.0782	2.161e-06	2.2232e-06	0	0.165903
	17.0875	2.1644e-06	2.2206e-06	0	0.166141
	17.0968	2.1658e-06	2.2215e-06	0	0.165719
	17.1061	2.1587e-06	2.2232e-06	0	0.166195
	17.1154	2.1679e-06	2.2192e-06	0	0.165769
	17.1247	2.157e-06	2.2242e-06	0	0.166091
	17.134	2.1684e-06	2.2183e-06	0	0.165982
	17.1433	2.149e-06	2.2269e-06	0	0.165756
	17.1526	2.17e-06	2.216e-06	0	0.16617
	17.1619	2.1578e-06	2.2246e-06	0	0.165769
	17.1712	2.162e-06	2.2181e-06	0	0.16607
	17.1805	2.1576e-06	2.2238e-06	0	0.165836
	17.1897	2.1646e-06	2.216e-06	0	0.166036
	17.1991	2.1612e-06	2.2213e-06	0	0.165823
	17.2083	2.1648e-06	2.2181e-06	0	0.165999
	17.2176	2.1599e-06	2.2208e-06	0	0.165936
	17.2269	2.1599e-06	2.22e-06	0	0.166158
	17.2362	2.1641e-06	2.2192e-06	0	0.16584
	17.2454	2.1572e-06	2.2229e-06	0	0.166233
	17.2548	2.1648e-06	2.2181e-06	0	0.165911
	17.264	2.1549e-06	2.2232e-06	0	0.165944
	17.2733	2.1721e-06	2.2141e-06	0	0.166045
	17.2825	2.1467e-06	2.2248e-06	0	0.165773
	17.2919	2.1652e-06	2.2158e-06	0	0.166053
	17.3011	2.1545e-06	2.2238e-06	0	0.165765
	17.3104	2.1614e-06	2.2164e-06	0	0.165886
	17.3196	2.154e-06	2.2236e-06	0	0.165861
	17.329	2.1591e-06	2.2175e-06	0	0.165999
	17.3382	2.1587e-06	2.2202e-06	0	0.165928
	17.3475	2.161e-06	2.2181e-06	0	0.165965
	17.3567	2.1612e-06	2.219e-06	0	0.165773
	17.366	2.1566e-06	2.2194e-06	0	0.166103
	17.3753	2.1646e-06	2.216e-06	0	0.165752
	17.3846	2.1542e-06	2.2213e-06	0	0.166074
	17.3938	2.1656e-06	2.216e-06	0	0.165932
	17.4032	2.149e-06	2.2242e-06	0	0.165748
	17.4124	2.1696e-06	2.2139e-06	0	0.166028
	17.4217	2.1532e-06	2.2236e-06	0	0.165815
	17.431	2.1625e-06	2.2143e-06	0	0.166036
	17.4403	2.157e-06	2.2227e-06	0	0.165823
	17.4496	2.161e-06	2.215e-06	0	0.165969
	17.4589	2.158e-06	2.22e-06	0	0.165719
	17.4682	2.162e-06	2.2173e-06	0	0.165969
	17.4775	2.1585e-06	2.2185e-06	0	0.165827
	17.4868	2.1561e-06	2.2185e-06	0	0.166086
	17.4961	2.1599e-06	2.2173e-06	0	0.16576
	17.5054	2.1561e-06	2.2196e-06	0	0.166212
	17.5147	2.1641e-06	2.2145e-06	0	0.16579
	17.524	2.1507e-06	2.2215e-06	0	0.166032
	17.5332	2.1681e-06	2.2129e-06	0	0.166116
	17.5426	2.146e-06	2.2227e-06	0	0.16579
	17.5518	2.1644e-06	2.2145e-06	0	0.165994
	17.5611	2.1515e-06	2.2229e-06	0	0.165727
	17.5704	2.1574e-06	2.2143e-06	0	0.165915
	17.5797	2.1507e-06	2.2213e-06	0	0.165735
	17.5889	2.1555e-06	2.2162e-06	0	0.165928
	17.5983	2.1534e-06	2.2192e-06	0	0.165786
	17.6075	2.1576e-06	2.2158e-06	0	0.165961
	17.6168	2.1566e-06	2.2166e-06	0	0.165656
	17.6261	2.1553e-06	2.216e-06	0	0.166045
	17.6353	2.1604e-06	2.2129e-06	0	0.165547
	17.6446	2.1479e-06	2.2185e-06	0	0.165944
	17.6539	2.161e-06	2.212e-06	0	0.165794
	17.6631	2.1414e-06	2.2194e-06	0	0.165597
	17.6725	2.1622e-06	2.2093e-06	0	0.165869
	17.6817	2.145e-06	2.2183e-06	0	0.165547
	17.691	2.157e-06	2.2084e-06	0	0.165781
	17.7002	2.1521e-06	2.2154e-06	0	0.165589
	17.7096	2.1608e-06	2.2076e-06	0	0.165852
	17.7188	2.1564e-06	2.2124e-06	0	0.165673
	17.7281	2.1578e-06	2.2101e-06	0	0.165836
	17.7374	2.1551e-06	2.2135e-06	0	0.165656
	17.7467	2.1555e-06	2.2137e-06	0	0.165903
	17.7559	2.1578e-06	2.2122e-06	0	0.165752
	17.7652	2.1517e-06	2.2166e-06	0	0.166049
	17.7744	2.1612e-06	2.2107e-06	0	0.165735
	17.7838	2.1513e-06	2.2181e-06	0	0.165907
	17.793	2.1671e-06	2.2093e-06	0	0.166116
	17.8023	2.1456e-06	2.22e-06	0	0.16584
	17.8115	2.1656e-06	2.2097e-06	0	0.165923
	17.8209	2.15e-06	2.2187e-06	0	0.165786
	17.8301	2.1557e-06	2.212e-06	0	0.165865
	17.8394	2.1519e-06	2.2219e-06	0	0.165806
	17.8486	2.1568e-06	2.215e-06	0	0.165965
	17.8579	2.1521e-06	2.2185e-06	0	0.165827
	17.8672	2.1595e-06	2.2154e-06	0	0.166019
	17.8765	2.1585e-06	2.2158e-06	0	0.165693
	17.8857	2.1526e-06	2.2177e-06	0	0.166045
	17.895	2.1639e-06	2.2133e-06	0	0.165693
	17.9043	2.1517e-06	2.2175e-06	0	0.166049
	17.9136	2.166e-06	2.2143e-06	0	0.165865
	17.9228	2.1481e-06	2.2208e-06	0	0.165693
	17.9321	2.1692e-06	2.2118e-06	0	0.165948
	17.9414	2.1509e-06	2.2202e-06	0	0.165786
	17.9507	2.1599e-06	2.2131e-06	0	0.165919
	17.9599	2.1557e-06	2.2192e-06	0	0.165798
	17.9692	2.1608e-06	2.2141e-06	0	0.165982
	17.9784	2.158e-06	2.2187e-06	0	0.165748
	17.9878	2.1644e-06	2.2152e-06	0	0.166053
	17.997	2.1608e-06	2.2179e-06	0	0.165756
	18.0063	2.1568e-06	2.2187e-06	0	0.166187
	18.0155	2.1629e-06	2.2173e-06	0	0.16579
	18.0248	2.1549e-06	2.2206e-06	0	0.166183
	18.0341	2.1641e-06	2.2171e-06	0	0.165944
	18.0434	2.1547e-06	2.2221e-06	0	0.165961
	18.0526	2.169e-06	2.2158e-06	0	0.166224
	18.0619	2.1521e-06	2.224e-06	0	0.165873
	18.0712	2.1662e-06	2.2156e-06	0	0.166086
	18.0805	2.1555e-06	2.224e-06	0	0.165877
	18.0897	2.1582e-06	2.2181e-06	0	0.166019
	18.099	2.1555e-06	2.2223e-06	0	0.16579
	18.1083	2.1582e-06	2.2202e-06	0	0.166024
	18.1176	2.1538e-06	2.2232e-06	0	0.165823
	18.1268	2.1568e-06	2.2202e-06	0	0.16607
	18.1361	2.1612e-06	2.2183e-06	0	0.165702
	18.1453	2.1574e-06	2.2211e-06	0	0.166091
	18.1547	2.162e-06	2.216e-06	0	0.165756
	18.1639	2.1503e-06	2.2208e-06	0	0.16594
	18.1732	2.1614e-06	2.2135e-06	0	0.165953
	18.1824	2.1494e-06	2.2194e-06	0	0.165572
	18.1917	2.1654e-06	2.2114e-06	0	0.165936
	18.201	2.1509e-06	2.2196e-06	0	0.16566
	18.2103	2.1587e-06	2.2118e-06	0	0.165798
	18.2195	2.1496e-06	2.2168e-06	0	0.165727
	18.2288	2.1549e-06	2.2116e-06	0	0.16574
	18.2381	2.1532e-06	2.2147e-06	0	0.165681
	18.2474	2.1564e-06	2.2103e-06	0	0.16579
	18.2566	2.154e-06	2.2137e-06	0	0.165606
	18.2659	2.1509e-06	2.2112e-06	0	0.16589
	18.2752	2.154e-06	2.211e-06	0	0.165543
	18.2845	2.1425e-06	2.2137e-06	0	0.165999
	18.2937	2.1559e-06	2.2065e-06	0	0.165627
	18.303	2.1364e-06	2.2137e-06	0	0.16556
	18.3122	2.1528e-06	2.2068e-06	0	0.165781
	18.3215	2.1319e-06	2.2131e-06	0	0.165547
	18.3308	2.145e-06	2.2038e-06	0	0.16561
	18.3401	2.1376e-06	2.2091e-06	0	0.165401
	18.3493	2.1431e-06	2.1996e-06	0	0.165472
	18.3586	2.1378e-06	2.2034e-06	0	0.165372
	18.3679	2.1389e-06	2.1996e-06	0	0.165355
	18.3772	2.1334e-06	2.2021e-06	0	0.165175
	18.3864	2.1321e-06	2.1967e-06	0	0.165368
	18.3958	2.1364e-06	2.1937e-06	0	0.164883
	18.405	2.1271e-06	2.1956e-06	0	0.165443
	18.4144	2.1376e-06	2.1897e-06	0	0.164891
	18.4236	2.1216e-06	2.1943e-06	0	0.165205
	18.433	2.1404e-06	2.1861e-06	0	0.165087
	18.4423	2.125e-06	2.1908e-06	0	0.164904
	18.4516	2.1429e-06	2.1826e-06	0	0.165071
	18.4609	2.1298e-06	2.1901e-06	0	0.164895
	18.4702	2.1332e-06	2.1824e-06	0	0.165213
	18.4795	2.133e-06	2.1887e-06	0	0.165042
	18.4888	2.1374e-06	2.1849e-06	0	0.165338
	18.4981	2.138e-06	2.1895e-06	0	0.165112
	18.5074	2.1399e-06	2.1874e-06	0	0.165393
	18.5167	2.138e-06	2.191e-06	0	0.165188
	18.5259	2.138e-06	2.191e-06	0	0.165627
	18.5353	2.141e-06	2.1918e-06	0	0.165284
	18.5445	2.1383e-06	2.1977e-06	0	0.165702
	18.5539	2.1481e-06	2.1948e-06	0	0.165418
	18.5631	2.1347e-06	2.2017e-06	0	0.165522
[truncated: 2,003 more rows]

## Sheet: Figure 3a
	Tonic spiking
Axis	x	y	y
Parameter	Time	Iin	Vmem
Unit	s	A	V
	0.035388	0	0.0799497
	0.0446965	0	0.0627285
	0.0539755	0	0.0571693
	0.0633022	0	0.0576709
	0.0726108	0	0.0631047
	0.0819174	0	0.0711051
	0.091225	0	0.0806352
	0.100534	0	0.0920631
	0.109865	0	0.103416
	0.119156	0	0.115834
	0.128477	0	0.127931
	0.137719	0	0.140291
	0.147063	0	0.152229
	0.156291	0	0.164133
	0.165629	0	0.175473
	0.174887	0	0.186688
	0.184205	0	0.197096
	0.193442	0	0.207324
	0.202749	0	0.216461
	0.211999	0	0.225109
	0.221298	0	0.23354
	0.23054	0	0.240508
	0.239816	0	0.247434
	0.249065	0	0.252672
	0.258362	0	0.256383
	0.26762	0	0.256354
	0.276923	0	0.250034
	0.286171	0	0.233599
	0.295476	0	0.206781
	0.304709	0	0.174654
	0.314008	0	0.14514
	0.323257	0	0.122033
	0.332556	0	0.107023
	0.341794	0	0.0984416
	0.351096	0	0.0949305
	0.360358	0	0.0958626
	0.36967	0	0.0989976
	0.37895	0	0.104565
	0.388245	0	0.111261
	0.39754	0	0.119019
	0.406851	0	0.127095
	0.416173	0	0.135831
	0.42547	0	0.144207
	0.434775	0	0.152998
	0.444072	0	0.160827
	0.453399	0	0.168894
	0.462697	0	0.175682
	0.472021	0	0.182035
	0.481291	0	0.187628
	0.490618	0	0.191511
	0.499842	0	0.194554
	0.509168	0	0.195541
	0.518388	0	0.195227
	0.527707	0	0.192636
	0.536936	0	0.188698
	0.546259	0	0.182704
	0.555519	0	0.176088
	0.564821	0	0.168489
	0.574037	0	0.161721
	0.58337	0	0.154987
	0.592615	0	0.149829
	0.60192	0	0.145833
	0.61115	0	0.142711
	0.620453	0	0.141624
	0.629707	0	0.141014
	0.639016	0	0.141988
	0.648269	0	0.143271
	0.657572	0	0.145545
	0.666826	0	0.147965
	0.676134	0	0.150891
	0.685424	0	0.153679
	0.694718	0	0.156935
	0.703994	0	0.159472
	0.713317	0	0.162553
	0.722611	0	0.164793
	0.731918	0	0.166691
	0.741228	0	0.16853
	0.750497	0	0.16927
	0.759798	0	0.169755
	0.769089	0	0.169546
	0.778411	0	0.16904
	0.787687	0	0.168004
	0.79701	0	0.166892
	0.806277	0	0.165132
	0.815587	0	0.16364
	0.824863	0	0.161491
	0.834167	0	0.160237
	0.843403	0	0.15831
	0.852727	0	0.157253
	0.861947	0	0.156066
	0.87128	0	0.155054
	0.880512	0	0.154908
	0.88983	0	0.154423
	0.899048	0	0.154795
	0.908354	0	0.154916
	0.917584	0	0.15566
	0.92693	0	0.156028
	0.936179	0	0.157073
	0.945487	0	0.157558
	0.954702	0	0.158825
	0.964016	0	0.1591
	0.973263	0	0.160375
	0.982565	0	0.16081
	0.991779	0	0.16114
	1.0011	0	0.161842
	1.0104	0	0.161797
	1.0197	0	0.162051
	1.0289	0	0.161537
	1.0382	0	0.161558
	1.0474	0	0.161132
	1.0567	0	0.160919
	1.066	0	0.160392
	1.0753	0	0.160145
	1.0845	0	0.159393
	1.0938	0	0.159288
	1.1031	0	0.158615
	1.1124	0	0.158348
	1.1216	0	0.158285
	1.1309	0	0.157759
	1.1402	0	0.157913
	1.1495	0	0.15755
	1.1587	0	0.157801
	1.168	0	0.157784
	1.1772	0	0.157955
	1.1865	0	0.15806
	1.1958	0	0.158327
	1.2051	0	0.158285
	1.2143	0	0.158795
	1.2236	0	0.158636
	1.2328	0	0.15936
	1.2422	0	0.159293
	1.2514	0	0.159297
	1.2607	0	0.159631
	1.27	0	0.159447
	1.2793	0	0.159397
	1.2885	0	0.159163
	1.2978	0	0.159247
	1.3071	0	0.159017
	1.3164	0	0.159063
	1.3256	0	0.15882
	1.3349	0	0.159059
	1.3442	0	0.158498
	1.3535	0	0.158728
	1.3627	0	0.158306
	1.372	0	0.158231
	1.3813	0	0.158377
	1.3906	0	0.158039
	1.3999	0	0.158298
	1.4092	0	0.157997
	1.4185	0	0.158239
	1.4277	0	0.158047
	1.437	0	0.158335
	1.4463	0	0.158009
	1.4556	0	0.158348
	1.4649	0	0.157934
	1.4742	0	0.158461
	1.4835	0	0.158156
	1.4928	0	0.158557
	1.5021	0	0.158737
	1.5114	0	0.15849
	1.5207	0	0.158879
	1.53	0	0.158536
	1.5393	0	0.158804
	1.5486	0	0.15831
	1.5579	0	0.158444
	1.5672	0	0.158202
	1.5764	0	0.158382
	1.5857	0	0.158185
	1.595	0	0.158448
	1.6043	0	0.158076
	1.6135	0	0.158256
	1.6228	0	0.158043
	1.6321	0	0.157947
	1.6414	0	0.158197
	1.6506	0	0.15788
	1.6599	0	0.158089
	1.6692	0	0.157901
	1.6785	0	0.158009
	1.6877	0	0.157909
	1.697	0	0.158097
	1.7063	0	0.157892
	1.7156	0	0.158118
	1.7249	0	0.157742
	1.7342	0	0.158277
	1.7435	0	0.157863
	1.7528	0	0.158152
	1.7621	0	0.158177
	1.7714	0	0.158081
	1.7807	0	0.158239
	1.79	0	0.158064
	1.7993	0	0.158168
	1.8085	0	0.15793
	1.8179	0	0.157934
	1.8271	0	0.15755
	1.8365	0	0.157646
	1.8457	0	0.157324
	1.8551	0	0.157537
	1.8643	0	0.157044
	1.8737	0	0.157408
	1.8829	0	0.157115
	1.8922	0	0.157098
	1.9015	0	0.157391
	1.9108	0	0.156944
	1.92	0	0.157257
	1.9293	0	0.15696
	1.9385	0	0.157261
	1.9479	0	0.15686
	1.9571	0	0.157257
	1.9664	0	0.157211
	1.9756	0	0.1576
	1.9849	0	0.15742
	1.9941	0	0.157917
	2.0035	0	0.157792
	2.0127	0	0.15803
	2.022	0	0.158152
	2.0313	0	0.157813
	2.0406	0	0.158181
	2.0498	0	0.15806
	2.0592	0	0.158289
	2.0684	0	0.158181
	2.0777	0	0.15826
	2.087	0	0.158097
	2.0963	0	0.158014
	2.1056	0	0.157621
	2.1149	0	0.157834
	2.1242	0	0.15742
	2.1335	0	0.157587
	2.1428	0	0.157349
	2.1521	0	0.157324
	2.1614	0	0.157571
	2.1707	0	0.157178
	2.1801	0	0.157491
	2.1893	0	0.157215
	2.1987	0	0.157324
	2.2079	0	0.157265
	2.2172	0	0.157499
	2.2265	0	0.157341
	2.2358	0	0.157604
	2.245	0	0.157261
	2.2543	0	0.157742
	2.2635	0	0.157378
	2.2729	0	0.157646
	2.2821	0	0.157612
	2.2914	0	0.157311
	2.3006	0	0.157633
	2.31	0	0.157357
	2.3192	0	0.157813
	2.3285	0	0.157587
	2.3377	0	0.157817
	2.347	0	0.157646
	2.3563	0	0.157871
	2.3656	0	0.157366
	2.3748	0	0.157633
	2.3841	0	0.157132
	2.3934	0	0.157483
	2.4027	0	0.15732
	2.4119	0	0.157148
	2.4212	0	0.157499
	2.4305	0	0.157157
	2.4398	0	0.157453
	2.449	0	0.157123
	2.4583	0	0.157408
	2.4675	0	0.157144
	2.4769	0	0.157257
	2.4861	0	0.157194
	2.4954	0	0.157378
	2.5046	0	0.157048
	2.5139	0	0.157504
	2.5232	0	0.157111
	2.5325	0	0.157278
	2.5417	0	0.157366
	2.551	0	0.15709
	2.5603	0	0.157282
	2.5696	0	0.157048
	2.5788	0	0.157462
	2.5881	0	0.157395
	2.5973	0	0.157525
	2.6067	0	0.15737
	2.6159	0	0.157408
	2.6252	0	0.157086
	2.6344	0	0.157357
	2.6437	0	0.157019
	2.653	0	0.157332
	2.6623	0	0.157194
	2.6715	0	0.156977
	2.6809	0	0.157299
	2.6901	0	0.156994
	2.6994	0	0.15724
	2.7086	0	0.157056
	2.7179	0	0.15724
	2.7272	0	0.156952
	2.7365	0	0.157261
	2.7457	0	0.156952
	2.755	0	0.157316
	2.7642	0	0.156847
	2.7736	0	0.157203
	2.7828	0	0.156923
	2.7921	0	0.15691
	2.8013	0	0.157215
	2.8107	0	0.156944
	2.8199	0	0.157215
	2.8292	0	0.157048
	2.8384	0	0.157316
	2.8478	0	0.15709
	2.857	0	0.157286
	2.8663	0	0.157035
	2.8755	0	0.157353
	2.8848	0	0.15671
	2.8941	0	0.157198
	2.9034	0	0.156868
	2.9126	0	0.156948
	2.9219	0	0.157128
	2.9311	0	0.156697
	2.9405	0	0.157069
	2.9497	0	0.156726
	2.959	0	0.15704
	2.9682	0	0.156847
	2.9776	0	0.157094
	2.9868	0	0.156931
	2.9961	0	0.157077
	3.0053	0	0.156814
	3.0146	0	0.157107
	3.0239	0	0.156689
	3.0332	0	0.157002
	3.0424	0	0.156872
	3.0517	0	0.156659
	3.061	0	0.156977
	3.0703	0	0.156789
	3.0795	0	0.156952
	3.0888	0	0.157035
	3.098	0	0.157161
	3.1074	0	0.157027
	3.1166	0	0.15719
	3.1259	0	0.157061
	3.1351	0	0.157048
	3.1445	0	0.156626
	3.1537	0	0.15699
	3.163	0	0.156655
	3.1722	0	0.15671
	3.1815	0	0.15686
	3.1908	0	0.156588
	3.2001	0	0.156776
	3.2093	0	0.156572
	3.2186	0	0.156726
	3.2279	0	0.156609
	3.2372	0	0.156835
	3.2464	0	0.156601
	3.2557	0	0.156906
	3.2649	0	0.156488
	3.2743	0	0.156998
	3.2835	0	0.15658
	3.2928	0	0.156885
	3.302	0	0.156856
	3.3114	0	0.156551
	3.3206	0	0.156931
	3.3299	0	0.156626
	3.3391	0	0.15696
	3.3484	0	0.157002
	3.3577	0	0.157232
	3.367	0	0.156977
	3.3762	0	0.157073
	3.3855	0	0.156843
	3.3948	0	0.157061
	3.4041	0	0.156534
	3.4133	0	0.156864
	3.4226	0	0.156722
	3.4319	0	0.156538
	3.4412	0	0.156893
	3.4504	0	0.156484
	3.4597	0	0.156735
	3.4689	0	0.156505
	3.4783	0	0.156668
	3.4875	0	0.156409
	3.4968	0	0.156555
	3.506	0	0.156438
	3.5154	0	0.156726
	3.5246	0	0.156388
	3.5339	0	0.156831
	3.5432	0	0.156421
	3.5525	0	0.156567
	3.5617	0	0.15673
	3.571	0	0.156417
	3.5803	0	0.156626
	3.5896	0	0.156467
	3.5989	0	0.156693
	3.6082	0	0.15681
	3.6174	0	0.156877
	3.6268	0	0.156831
	3.6361	0	0.156923
	3.6454	0	0.156697
	3.6547	0	0.156856
	3.664	0	0.156342
	3.6733	0	0.156797
	3.6826	0	0.156471
	3.6919	0	0.156438
	3.7012	0	0.156689
	3.7105	0	0.156442
	3.7198	0	0.156768
	3.7291	0	0.156463
	3.7383	0	0.156693
	3.7477	0	0.156438
	3.7569	0	0.156722
	3.7662	0	0.156463
	3.7754	0	0.15671
	3.7848	0	0.156275
	3.794	0	0.156714
	3.8033	0	0.156384
	3.8126	0	0.156547
	3.8219	0	0.156592
	3.8312	0	0.156283
	3.8405	0	0.156576
	3.8497	0	0.156325
	3.8591	0	0.156572
	3.8684	0	0.156367
	3.8777	0	0.156714
	3.887	0	0.156597
	3.8963	0	0.156751
	3.9056	0	0.156613
	3.9149	0	0.156877
	3.9242	0	0.156609
	3.9335	0	0.156588
	3.9429	0	0.15635
	3.9521	0	0.156354
	3.9614	0	0.156647
	3.9706	0	0.156308
	3.98	0	0.156576
	3.9892	0	0.156333
	3.9985	0	0.156526
	4.0078	0	0.156342
	4.0171	0	0.156538
	4.0264	0	0.15635
	4.0357	0	0.1565
	4.045	0	0.156246
	4.0543	0	0.156597
	4.0636	0	0.156221
	4.0729	0	0.156513
	4.0822	0	0.156358
	4.0915	0	0.156246
	4.1009	0	0.156488
	4.1102	0	0.156275
	4.1195	0	0.156459
	4.1287	0	0.156266
	4.1381	0	0.1565
	4.1473	0	0.156246
	4.1566	0	0.156651
	4.1658	0	0.156521
	4.1751	0	0.156881
	4.1844	0	0.156417
	4.1937	0	0.156827
	4.2029	0	0.156287
	4.2123	0	0.156321
	4.2215	0	0.156526
	4.2308	0	0.156208
	4.24	0	0.156429
	4.2494	0	0.156087
	4.2586	0	0.156396
	4.2679	0	0.156179
	4.2772	0	0.156492
	4.2865	0	0.156225
	4.2958	0	0.15648
	4.3051	0	0.156158
	4.3144	0	0.156526
	4.3237	0	0.156154
	4.333	0	0.156446
	4.3423	0	0.156296
	4.3516	0	0.156049
	4.3609	0	0.156363
	4.3702	0	0.156091
	4.3795	0	0.156363
	4.3888	0	0.15607
	4.3981	0	0.156312
	4.4074	0	0.156112
	4.4167	0	0.15625
	4.426	0	0.156279
	4.4352	0	0.156626
	4.4446	0	0.156225
	4.4538	0	0.156672
	4.4631	0	0.156329
	4.4723	0	0.156275
	4.4816	0	0.156384
	4.4909	0	0.156133
	4.5002	0	0.156266
	4.5094	0	0.156225
	4.5187	0	0.156308
	4.528	0	0.15617
	4.5373	0	0.156371
	4.5466	0	0.156237
	4.5559	0	0.1565
	4.5652	0	0.156087
	4.5745	0	0.156576
	4.5838	0	0.155966
	4.5931	0	0.156434
	4.6024	0	0.156158
	4.6117	0	0.156053
	4.621	0	0.156317
	4.6303	0	0.156091
	4.6396	0	0.156246
	4.6489	0	0.156083
	4.6582	0	0.156283
	4.6675	0	0.156016
	4.6768	0	0.156262
	4.6861	0	0.15602
	4.6954	0	0.156597
	4.7046	0	0.156199
	4.7139	0	0.156718
	4.7231	0	0.156237
	4.7325	0	0.156421
	4.7417	0	0.156321
	4.751	0	0.155974
	4.7602	0	0.156262
	4.7695	0	0.15594
	4.7788	0	0.156204
	4.7881	0	0.156074
	4.7973	0	0.156266
	4.8067	0	0.156116
	4.8159	0	0.156262
	4.8252	0	0.156016
	4.8344	0	0.156392
	4.8437	0	0.155907
	4.853	0	0.156346
	4.8623	0	0.156083
	4.8715	0	0.155982
	4.8808	0	0.156254
	4.89	0	0.155911
	4.8994	0	0.156208
	4.9086	0	0.156057
	4.9179	0	0.156141
	4.9271	0	0.155978
	4.9365	0	0.156124
	4.9457	0	0.156149
	4.955	0	0.156534
	4.9642	0	0.156057
	4.9736	0	0.156475
	4.9828	0	0.156108
	4.9921	0	0.156191
	5.0013	0	0.156204
	5.0106	0	0.155886
	5.0199	0	0.156141
	5.0292	0	0.155894
	5.0384	0	0.15612
	5.0477	0	0.155966
	5.057	0	0.156154
	5.0663	0	0.155957
	5.0755	0	0.156199
	5.0848	0	0.155828
	5.094	0	0.156237
	5.1034	0	0.155807
	5.1126	0	0.15617
	5.1219	0	0.156091
	5.1311	0	0.155756
	5.1404	0	0.156141
	5.1497	0	0.155794
	5.159	0	0.156154
	5.1682	0	0.155836
	5.1775	0	0.156099
	5.1868	0	0.155811
	5.1961	0	0.156045
	5.2053	0	0.156066
	5.2146	0	0.156392
	5.2239	0	0.156095
	5.2332	0	0.156467
	5.2424	0	0.1563
	5.2517	0	0.15594
	5.2609	0	0.156246
	5.2702	0	0.155857
	5.2795	0	0.156145
	5.2888	0	0.15589
	5.298	0	0.156087
	5.3073	0	0.155832
	5.3166	0	0.15602
	5.3259	0	0.155861
	5.3351	0	0.156108
	5.3444	0	0.155786
	5.3537	0	0.156149
	5.363	0	0.155786
	5.3722	0	0.155949
	5.3815	0	0.156078
	5.3907	0	0.155777
	5.4	0	0.155966
	5.4093	0	0.155786
	5.4186	0	0.155915
	5.4278	0	0.155803
	5.4371	0	0.15594
	5.4464	0	0.155807
	5.4557	0	0.156016
	5.4649	0	0.155982
	5.4742	0	0.156388
	5.4835	0	0.156053
	5.4928	0	0.156413
	5.502	0	0.156149
	5.5113	0	0.155815
	5.5206	0	0.156066
	5.5299	0	0.155782
	5.5391	0	0.156003
	5.5484	0	0.155803
	5.5576	0	0.155945
	5.567	0	0.155669
	5.5762	0	0.155924
	5.5855	0	0.155685
	5.5947	0	0.156036
	5.6041	0	0.155581
	5.6133	0	0.155915
	5.6226	0	0.155627
	5.6318	0	0.155631
	5.6411	0	0.155882
	5.6504	0	0.155539
	5.6597	0	0.155936
	5.6689	0	0.155685
	5.6782	0	0.155853
	5.6875	0	0.155681
	5.6968	0	0.155915
	5.706	0	0.155706
	5.7153	0	0.156183
	5.7246	0	0.155907
	5.7339	0	0.156308
	5.7431	0	0.155936
	5.7524	0	0.156166
	5.7616	0	0.156246
	5.7709	0	0.155618
	5.7802	0	0.155978
	5.7895	0	0.155731
	5.7987	0	0.155915
	5.808	0	0.155752
	5.8173	0	0.155869
	5.8266	0	0.155736
	5.8358	0	0.155915
	5.8451	0	0.155623
	5.8544	0	0.155986
	5.8637	0	0.155573
	5.8729	0	0.155899
	5.8822	0	0.155727
	5.8915	0	0.155539
	5.9008	0	0.155865
	5.91	0	0.155631
	5.9193	0	0.155903
	5.9285	0	0.155648
	5.9378	0	0.155848
	5.9471	0	0.155669
	5.9564	0	0.155815
	5.9656	0	0.15569
	5.9749	0	0.156095
	5.9842	0	0.155828
	5.9935	0	0.156254
	6.0027	0	0.155882
	6.012	0	0.156049
	6.0213	0	0.155953
	6.0306	0	0.155606
	6.0398	0	0.155915
	6.0491	0	0.155593
	6.0584	0	0.15584
	6.0677	0	0.155618
	6.0769	0	0.155894
	6.0862	0	0.155648
	6.0954	0	0.155836
	6.1047	0	0.15546
	6.114	0	0.155886
	6.1233	0	0.155552
	6.1325	0	0.155794
	6.1418	0	0.155782
	6.1511	0	0.155518
	6.1604	0	0.155873
	6.1696	0	0.155522
	6.1789	0	0.155907
	6.1882	0	0.155564
	6.1975	0	0.155748
	6.2067	0	0.155627
	6.216	0	0.155736
	6.2253	0	0.15561
	6.2346	0	0.156095
	6.2438	0	0.155857
	6.2531	0	0.15607
	6.2623	0	0.155865
	6.2716	0	0.155744
	6.2809	0	0.155832
	6.2902	0	0.155568
	6.2994	0	0.155773
	6.3087	0	0.155531
	6.318	0	0.155731
	6.3273	0	0.155527
	6.3365	0	0.155706
	6.3458	0	0.155531
	6.3551	0	0.155736
	6.3644	0	0.155443
	6.3736	0	0.155878
	6.3829	0	0.155506
	6.3922	0	0.155639
	6.4015	0	0.155773
	6.4107	0	0.155552
	6.42	0	0.155685
	6.4293	0	0.155548
	6.4386	0	0.155669
	6.4478	0	0.155535
	6.4571	0	0.155685
	6.4663	0	0.155552
	6.4756	0	0.155706
	6.4849	0	0.155623
	6.4942	0	0.15607
	6.5034	0	0.15566
	6.5127	0	0.155966
	6.522	0	0.155832
	6.5313	0	0.15556
	6.5405	0	0.155744
	6.5498	0	0.155451
	6.5591	0	0.155681
	6.5684	0	0.155476
	6.5776	0	0.15569
	6.5869	0	0.155422
	6.5962	0	0.155719
	6.6055	0	0.155481
	6.6147	0	0.155861
	6.624	0	0.155422
	6.6332	0	0.155756
	6.6425	0	0.155535
	6.6518	0	0.155385
	6.6611	0	0.155706
	6.6703	0	0.155326
	6.6796	0	0.155669
	6.6889	0	0.155372
	6.6982	0	0.155589
	6.7074	0	0.155426
	6.7167	0	0.155656
	6.726	0	0.155418
	6.7353	0	0.155677
	6.7445	0	0.155518
	6.7538	0	0.155945
	6.7631	0	0.155727
	6.7724	0	0.155869
	6.7816	0	0.155873
	6.7909	0	0.155318
	6.8001	0	0.15561
	6.8095	0	0.155334
	6.8187	0	0.155602
	6.828	0	0.155464
	6.8372	0	0.155593
	6.8465	0	0.155455
	6.8558	0	0.155568
	6.8651	0	0.155372
	6.8743	0	0.155773
	6.8836	0	0.155372
	6.8929	0	0.155719
	6.9022	0	0.155464
	6.9114	0	0.155401
	6.9207	0	0.155723
	6.93	0	0.155485
	6.9393	0	0.155635
	6.9485	0	0.155405
	6.9578	0	0.155581
	6.967	0	0.155485
	6.9764	0	0.155514
	6.9856	0	0.155422
	6.9949	0	0.155698
	7.0041	0	0.155539
	7.0135	0	0.156053
	7.0227	0	0.155543
	7.032	0	0.155644
	7.0412	0	0.155819
	7.0505	0	0.155347
	7.0598	0	0.155631
	7.0691	0	0.155301
	7.0783	0	0.155577
	7.0876	0	0.155364
	7.0969	0	0.155685
	7.1062	0	0.155443
	7.1154	0	0.155577
	7.1247	0	0.155284
	7.134	0	0.155623
	7.1433	0	0.155309
	7.1525	0	0.155593
	7.1618	0	0.155543
	7.171	0	0.155313
	7.1803	0	0.155631
	7.1896	0	0.15523
	7.1989	0	0.155568
	7.2081	0	0.155313
	7.2174	0	0.155489
	7.2267	0	0.155284
	7.236	0	0.155485
	7.2452	0	0.155343
	7.2545	0	0.15579
	7.2638	0	0.155531
	7.2731	0	0.155731
	7.2823	0	0.155543
	7.2916	0	0.155623
	7.3009	0	0.155723
	7.3102	0	0.155267
	7.3194	0	0.155518
	7.3287	0	0.155355
	7.3379	0	0.155501
	7.3473	0	0.15538
	7.3565	0	0.155535
	7.3658	0	0.155343
	7.375	0	0.155598
	7.3843	0	0.15528
	7.3936	0	0.155677
	7.4029	0	0.155238
	7.4121	0	0.155489
	7.4214	0	0.155493
	7.4307	0	0.155322
	7.44	0	0.155418
	7.4492	0	0.155259
	7.4585	0	0.15543
	7.4678	0	0.155247
	7.4771	0	0.155493
	7.4863	0	0.15528
	7.4956	0	0.155514
	7.5048	0	0.155188
	7.5142	0	0.15589
	7.5234	0	0.155414
	7.5327	0	0.15584
	7.5419	0	0.155573
	7.5513	0	0.155393
	7.5606	0	0.155468
	7.5699	0	0.155288
	7.5792	0	0.155468
	7.5885	0	0.155217
	7.5978	0	0.155481
	7.6071	0	0.155163
	7.6164	0	0.155451
	7.6257	0	0.15518
	7.635	0	0.155577
	7.6443	0	0.155063
	7.6536	0	0.155598
	7.6629	0	0.155196
	7.6722	0	0.155401
	7.6815	0	0.155422
	7.6908	0	0.15513
	7.7001	0	0.15538
	7.7094	0	0.155184
	7.7187	0	0.155435
	7.728	0	0.155309
	7.7373	0	0.155405
	7.7466	0	0.155222
	7.7559	0	0.155422
	7.7652	0	0.155163
	7.7745	0	0.155501
	7.7838	0	0.155226
	7.7931	0	0.155752
	7.8024	0	0.155447
	7.8117	0	0.155493
	7.8211	0	0.155752
	7.8304	0	0.155418
	7.8396	0	0.155455
	7.849	0	0.155188
	7.8583	0	0.155322
	7.8676	0	0.155125
	7.8768	0	0.155343
	7.8862	0	0.155171
	7.8955	0	0.155472
	7.9048	0	0.155104
	7.9141	0	0.155531
	7.9234	0	0.155029
	7.9327	0	0.155451
	7.942	0	0.155171
	7.9513	0	0.155092
	7.9606	0	0.155372
	7.9699	0	0.155134
	7.9792	0	0.155389
	7.9885	0	0.1551
	7.9978	0	0.155343
	8.0071	0	0.155029
	8.0164	0	0.155251
	8.0257	0	0.155046
	8.0351	0	0.155326
	8.0444	0	0.154971
	8.0537	0	0.15533
	8.063	0	0.155113
	8.0723	0	0.155451
	8.0816	0	0.155602
	8.091	0	0.155226
	8.1002	0	0.155706
	8.1096	0	0.15523
	8.1188	0	0.155589
	8.1281	0	0.15518
	8.1374	0	0.155359
	8.1468	0	0.155163
	8.1561	0	0.155247
	8.1654	0	0.155167
	8.1747	0	0.155489
	8.184	0	0.15505
	8.1933	0	0.155426
	8.2026	0	0.155075
	8.2119	0	0.155209
	8.2212	0	0.155405
	8.2305	0	0.155084
	8.2398	0	0.15523
	8.2491	0	0.15505
	8.2584	0	0.155259
	8.2678	0	0.155109
	8.2771	0	0.155238
	8.2864	0	0.15513
	8.2957	0	0.155226
	8.305	0	0.154954
	8.3143	0	0.155447
	8.3236	0	0.154879
	8.333	0	0.155284
	8.3423	0	0.15505
	8.3516	0	0.154996
	8.3608	0	0.155585
	8.3702	0	0.155213
	8.3794	0	0.155648
	8.3888	0	0.155355
	8.398	0	0.155497
	8.4074	0	0.155167
	8.4167	0	0.155301
	8.426	0	0.155063
	8.4353	0	0.155213
	8.4446	0	0.1549
	8.4539	0	0.155343
	8.4632	0	0.15495
	8.4725	0	0.15533
	8.4818	0	0.155209
	8.4912	0	0.154904
	8.5004	0	0.155305
	8.5097	0	0.154967
	8.519	0	0.155272
	8.5283	0	0.155008
	8.5376	0	0.155213
	8.5469	0	0.155079
	8.5563	0	0.155167
	8.5656	0	0.155079
	8.5749	0	0.155297
	8.5842	0	0.154916
	8.5935	0	0.155401
	8.6028	0	0.154996
	8.6121	0	0.15518
	8.6214	0	0.155234
	8.6307	0	0.154883
	8.64	0	0.15538
	8.6493	0	0.155234
	8.6586	0	0.155435
	8.668	0	0.155242
	8.6773	0	0.155322
	8.6866	0	0.155159
	8.6959	0	0.155096
	8.7052	0	0.15487
	8.7145	0	0.155209
	8.7238	0	0.154833
	8.7331	0	0.155222
	8.7424	0	0.154908
	8.7517	0	0.154992
	8.761	0	0.155167
	8.7703	0	0.154862
	8.7796	0	0.155192
	8.7889	0	0.154912
	8.7982	0	0.155113
	8.8075	0	0.154879
	8.8168	0	0.155121
	8.8261	0	0.154975
	8.8354	0	0.155175
	8.8447	0	0.154883
	8.8541	0	0.155238
	8.8634	0	0.154787
	8.8727	0	0.155167
	8.882	0	0.155033
	8.8913	0	0.154837
	8.9006	0	0.155222
	8.9099	0	0.154916
	8.9192	0	0.155234
	8.9285	0	0.155146
	8.9378	0	0.155476
	8.9471	0	0.155217
	8.9564	0	0.15541
	8.9657	0	0.155309
	8.975	0	0.155301
	8.9843	0	0.154845
	8.9937	0	0.155192
	9.0029	0	0.154979
	9.0123	0	0.15518
	9.0216	0	0.15515
	9.0309	0	0.154883
	9.0402	0	0.155217
	9.0495	0	0.1549
	9.0588	0	0.15515
	9.0681	0	0.154929
	9.0774	0	0.155113
	9.0867	0	0.154849
	9.096	0	0.155037
	9.1053	0	0.1549
	9.1146	0	0.155209
	9.1239	0	0.154837
	9.1332	0	0.155242
	9.1425	0	0.154829
	9.1518	0	0.15495
	9.1611	0	0.155046
	9.1704	0	0.154749
	9.1797	0	0.155021
	9.189	0	0.154778
	9.1983	0	0.154971
	9.2076	0	0.154941
	9.2169	0	0.155222
	9.2262	0	0.155063
	9.2355	0	0.155263
	9.2448	0	0.154975
	9.2541	0	0.155351
	9.2634	0	0.154674
	9.2727	0	0.155067
	9.282	0	0.154866
	9.2913	0	0.154791
	9.3006	0	0.155125
	9.3099	2e-06	0.165053
	9.3192	2e-06	0.183632
	9.3285	2e-06	0.202701
	9.3378	2e-06	0.224006
	9.3471	2e-06	0.249039
	9.3541	2e-06	0.286554
	9.3634	2e-06	0.333448
	9.375	2e-06	0.341829
	9.382	2e-06	0.334882
	9.3892	2e-06	0.328483
	9.3965	2e-06	0.322271
	9.4038	2e-06	0.314814
	9.4111	2e-06	0.307228
	9.4184	2e-06	0.297175
	9.4257	2e-06	0.281881
	9.4329	2e-06	0.25482
	9.4426	2e-06	0.211333
	9.4518	2e-06	0.152981
	9.4611	2e-06	0.111734
	9.4704	2e-06	0.0900275
	9.4797	2e-06	0.083511
	9.489	2e-06	0.0860691
	9.4983	2e-06	0.0953067
	9.5076	2e-06	0.108231
	9.5169	2e-06	0.124198
	9.5263	2e-06	0.141545
	9.5356	2e-06	0.160463
	9.5449	2e-06	0.179649
	9.5542	2e-06	0.200895
	9.5635	2e-06	0.222986
	9.5728	2e-06	0.25054
	9.5797	2e-06	0.291223
	9.589	2e-06	0.337047
	9.5986	2e-06	0.342795
	9.6056	2e-06	0.336115
	9.6129	2e-06	0.329523
	9.6201	2e-06	0.322184
	9.6274	2e-06	0.314952
	9.6347	2e-06	0.306342
	9.6419	2e-06	0.294935
	9.6492	2e-06	0.277739
	9.6588	2e-06	0.246866
	9.6681	2e-06	0.18655
	9.6774	2e-06	0.132487
	9.6867	2e-06	0.0989307
	9.696	2e-06	0.0843177
	9.7053	2e-06	0.0820313
	9.7146	2e-06	0.0881256
	9.7239	2e-06	0.0988304
	9.7332	2e-06	0.113702
	9.7425	2e-06	0.130142
	9.7518	2e-06	0.148525
	9.7611	2e-06	0.167928
	9.7704	2e-06	0.187808
	9.7797	2e-06	0.209293
	9.789	2e-06	0.233285
	9.7983	2e-06	0.265245
	9.8053	2e-06	0.315721
	9.817	2e-06	0.342636
	9.8239	2e-06	0.338594
	9.8312	2e-06	0.332391
	9.8385	2e-06	0.325155
	9.8458	2e-06	0.317381
	9.853	2e-06	0.309364
	9.8603	2e-06	0.298805
	9.8676	2e-06	0.284163
	9.8748	2e-06	0.257525
	9.8844	2e-06	0.213824
	9.8937	2e-06	0.153612
	9.903	2e-06	0.110346
	9.9123	2e-06	0.0884266
	9.9216	2e-06	0.0814378
	9.9309	2e-06	0.0839499
	9.9401	2e-06	0.0934843
	9.9495	2e-06	0.106346
	9.9587	2e-06	0.122551
	9.968	2e-06	0.140165
	9.9774	2e-06	0.159426
	9.9866	2e-06	0.179139
	9.996	2e-06	0.200151
	10.0052	2e-06	0.222873
	10.0145	2e-06	0.250816
	10.0215	2e-06	0.29254
	10.0308	2e-06	0.338193
	10.0404	2e-06	0.342552
	10.0474	2e-06	0.335513
	10.0546	2e-06	0.328713
	10.0619	2e-06	0.321022
	10.0692	2e-06	0.313293
	10.0765	2e-06	0.30431
	10.0837	2e-06	0.291883
	10.091	2e-06	0.271803
	10.1006	2e-06	0.235296
	10.1099	2e-06	0.172915
	10.1192	2e-06	0.122585
	10.1285	2e-06	0.0934675
	10.1378	2e-06	0.0822152
	10.147	2e-06	0.082023
	10.1564	2e-06	0.0896388
	10.1657	2e-06	0.101439
	10.175	2e-06	0.11695
	10.1843	2e-06	0.133933
	10.1936	2e-06	0.152985
	10.2029	2e-06	0.172384
	10.2122	2e-06	0.193146
	10.2215	2e-06	0.215278
	10.2308	2e-06	0.24073
	10.2378	2e-06	0.27755
	10.2471	2e-06	0.328959
	10.2587	2e-06	0.342703
	10.2657	2e-06	0.336144
	10.273	2e-06	0.329561
	10.2802	2e-06	0.321686
	10.2875	2e-06	0.31379
	10.2948	2e-06	0.304732
	10.3021	2e-06	0.292644
	10.3094	2e-06	0.272572
	10.319	2e-06	0.236809
	10.3283	2e-06	0.17434
	10.3376	2e-06	0.123366
	10.3468	2e-06	0.0936891
	10.3562	2e-06	0.0820689
	10.3654	2e-06	0.0817847
	10.3748	2e-06	0.0893044
	10.3841	2e-06	0.101058
	10.3934	2e-06	0.116666
	10.4027	2e-06	0.13372
	10.412	2e-06	0.152521
	10.4213	2e-06	0.172305
	10.4306	2e-06	0.19249
	10.4399	2e-06	0.215074
	10.4492	2e-06	0.240654
	10.4561	2e-06	0.27745
	10.4654	2e-06	0.32926
	10.4771	2e-06	0.342882
	10.4841	2e-06	0.336253
	10.4913	2e-06	0.329385
	10.4986	2e-06	0.321908
	10.5059	2e-06	0.313686
	10.5132	2e-06	0.304879
	10.5204	2e-06	0.291934
	10.5277	2e-06	0.271348
	10.5373	2e-06	0.234961
	10.5466	2e-06	0.172296
	10.5559	2e-06	0.12187
	10.5652	2e-06	0.0929116
	10.5745	2e-06	0.081977
	10.5838	2e-06	0.0818015
	10.5931	2e-06	0.0899439
	10.6024	2e-06	0.101827
	10.6117	2e-06	0.11736
	10.621	2e-06	0.134899
	10.6303	2e-06	0.153382
	10.6396	2e-06	0.173162
	10.6489	2e-06	0.193547
	10.6582	2e-06	0.216164
	10.6675	2e-06	0.242264
	10.6745	2e-06	0.280042
	10.6838	2e-06	0.331421
	10.6954	2e-06	0.342565
	10.7024	2e-06	0.335471
	10.7096	2e-06	0.328637
	10.7169	2e-06	0.321138
	10.7242	2e-06	0.313121
	10.7315	2e-06	0.303641
	10.7387	2e-06	0.290504
	10.746	2e-06	0.268564
	10.7556	2e-06	0.230439
	10.7649	2e-06	0.167699
	10.7742	2e-06	0.118806
	10.7835	2e-06	0.0913567
	10.7928	2e-06	0.081513
	10.8021	2e-06	0.0821902
	10.8114	2e-06	0.0901989
	10.8207	2e-06	0.103069
	10.83	2e-06	0.118284
	10.8393	2e-06	0.136261
	10.8486	2e-06	0.154895
	10.8579	2e-06	0.175047
	10.8672	2e-06	0.195771
	10.8765	2e-06	0.21876
	10.8858	2e-06	0.245578
	10.8928	2e-06	0.285697
	10.9021	2e-06	0.33461
	10.9137	2e-06	0.342255
	10.9206	2e-06	0.334485
	10.9279	2e-06	0.327262
	10.9352	2e-06	0.319976
	10.9425	2e-06	0.311483
	10.9498	2e-06	0.301894
	10.9571	2e-06	0.287745
	10.9643	2e-06	0.263397
	10.9739	2e-06	0.222292
	10.9832	2e-06	0.159569
	10.9925	2e-06	0.113865
	11.0018	2e-06	0.089179
	11.0111	2e-06	0.0807147
	11.0204	2e-06	0.0832059
	11.0297	2e-06	0.0916827
	11.039	2e-06	0.104979
	11.0483	2e-06	0.120725
	11.0576	2e-06	0.13874
	11.0669	2e-06	0.157704
	11.0762	2e-06	0.177952
	11.0855	2e-06	0.198906
	11.0948	2e-06	0.222321
	11.1041	2e-06	0.250268
	11.1111	2e-06	0.29371
	11.1204	2e-06	0.338243
	11.1299	2e-06	0.342055
	11.1369	2e-06	0.33543
	11.1442	2e-06	0.327943
	11.1515	2e-06	0.320775
	11.1587	2e-06	0.312482
	11.166	2e-06	0.302408
	11.1733	2e-06	0.289003
	11.1806	2e-06	0.26545
	11.1902	2e-06	0.225181
	11.1995	2e-06	0.162992
	11.2088	2e-06	0.115554
	11.2181	2e-06	0.0902783
	11.2273	2e-06	0.0810491
	11.2366	2e-06	0.0830471
	11.2459	2e-06	0.0913358
	11.2552	2e-06	0.104273
	11.2645	2e-06	0.119822
	11.2738	2e-06	0.137975
	11.2831	2e-06	0.156576
	11.2924	2e-06	0.177107
	11.3017	2e-06	0.197886
	11.311	2e-06	0.220959
	11.3203	2e-06	0.24914
	11.3273	2e-06	0.291315
	11.3366	2e-06	0.337729
	11.3462	2e-06	0.342289
	11.3532	2e-06	0.335676
	11.3605	2e-06	0.32847
	11.3677	2e-06	0.320562
	11.375	2e-06	0.31267
	11.3823	2e-06	0.302672
	11.3895	2e-06	0.289747
	11.3968	2e-06	0.266725
	11.4064	2e-06	0.226347
	11.4157	2e-06	0.163945
	11.425	2e-06	0.116027
	11.4343	2e-06	0.0903702
	11.4436	2e-06	0.0807941
	11.4529	2e-06	0.0827503
	11.4622	2e-06	0.0908927
	11.4715	2e-06	0.103846
	11.4808	2e-06	0.119905
	11.4901	2e-06	0.137398
	11.4994	2e-06	0.156726
	11.5087	2e-06	0.176577
	11.518	2e-06	0.197907
	11.5274	2e-06	0.220892
	11.5366	2e-06	0.248989
	11.5436	2e-06	0.291499
	11.5529	2e-06	0.338
	11.5625	2e-06	0.342322
	11.5695	2e-06	0.335672
	11.5768	2e-06	0.328441
	11.5841	2e-06	0.320637
	11.5913	2e-06	0.312946
	11.5986	2e-06	0.302789
	11.6059	2e-06	0.288982
	11.6131	2e-06	0.266072
	11.6227	2e-06	0.22577
	11.632	2e-06	0.163339
	11.6413	2e-06	0.115818
	11.6506	2e-06	0.0900066
	11.6599	2e-06	0.0813626
	11.6692	2e-06	0.0825538
	11.6784	2e-06	0.0911979
	11.6877	2e-06	0.103942
	11.697	2e-06	0.119926
	11.7063	2e-06	0.137591
	11.7156	2e-06	0.156831
	11.7249	2e-06	0.176865
	11.7342	2e-06	0.198274
	11.7435	2e-06	0.221193
	11.7529	2e-06	0.249679
	11.7598	2e-06	0.292247
	11.7691	2e-06	0.33805
	11.7787	2e-06	0.342477
	11.7857	2e-06	0.335221
	11.793	2e-06	0.328453
	11.8003	2e-06	0.320395
	11.8076	2e-06	0.311934
	11.8148	2e-06	0.302337
	11.8221	2e-06	0.288531
	11.8293	2e-06	0.264865
	11.839	2e-06	0.223893
	11.8482	2e-06	0.161044
	11.8575	2e-06	0.114442
	11.8668	2e-06	0.0892709
	11.8761	2e-06	0.0808777
	11.8854	2e-06	0.0826291
	11.8947	2e-06	0.0916326
	11.904	2e-06	0.104344
	11.9133	2e-06	0.120796
	11.9226	2e-06	0.138347
	11.9319	2e-06	0.157683
	11.9412	2e-06	0.177881
	11.9504	2e-06	0.198726
	11.9598	2e-06	0.222493
	11.969	2e-06	0.251004
	11.976	2e-06	0.295282
	11.9853	2e-06	0.339104
	11.9949	2e-06	0.342356
	12.0019	2e-06	0.334836
	12.0092	2e-06	0.327651
	12.0164	2e-06	0.320152
	12.0237	2e-06	0.311838
	12.031	2e-06	0.301694
	12.0383	2e-06	0.28749
	12.0455	2e-06	0.262469
	12.0551	2e-06	0.220817
	12.0644	2e-06	0.15816
	12.0737	2e-06	0.112933
	12.083	2e-06	0.0884726
	12.0923	2e-06	0.0808526
	12.1016	2e-06	0.0830094
	12.1109	2e-06	0.0919461
	12.1202	2e-06	0.105568
	12.1295	2e-06	0.121494
	12.1388	2e-06	0.139739
	12.1481	2e-06	0.158678
	12.1574	2e-06	0.179147
	12.1667	2e-06	0.200402
	12.176	2e-06	0.224227
	12.1853	2e-06	0.253186
	12.1923	2e-06	0.298989
	12.2016	2e-06	0.339839
	12.2112	2e-06	0.341754
	12.2182	2e-06	0.334543
	12.2254	2e-06	0.327132
	12.2327	2e-06	0.319329
	12.24	2e-06	0.310643
	12.2473	2e-06	0.300109
	12.2546	2e-06	0.285672
	12.2618	2e-06	0.25872
	12.2715	2e-06	0.214823
	12.2807	2e-06	0.153307
	12.29	2e-06	0.109255
	12.2993	2e-06	0.0871643
	12.3086	2e-06	0.0802716
	12.3179	2e-06	0.0836782
	12.3272	2e-06	0.0929994
	12.3365	2e-06	0.106801
	12.3458	2e-06	0.123065
	12.3551	2e-06	0.141495
	12.3644	2e-06	0.160488
	12.3737	2e-06	0.181358
	12.383	2e-06	0.202509
	12.3923	2e-06	0.227028
	12.4016	2e-06	0.256931
	12.4086	2e-06	0.304678
	12.4179	2e-06	0.341695
	12.4275	2e-06	0.341315
	12.4345	2e-06	0.333545
	12.4418	2e-06	0.325799
	12.449	2e-06	0.318058
	12.4563	2e-06	0.309794
	12.4636	2e-06	0.298463
	12.4709	2e-06	0.2826
	12.4782	2e-06	0.253642
	12.4878	2e-06	0.207621
	12.4971	2e-06	0.147175
	12.5064	2e-06	0.10594
	12.5157	2e-06	0.0858141
	12.525	2e-06	0.0802758
	12.5343	2e-06	0.0845685
	12.5436	2e-06	0.0943788
	12.5529	2e-06	0.108795
	12.5622	2e-06	0.125068
	12.5715	2e-06	0.143614
	12.5808	2e-06	0.163289
	12.5901	2e-06	0.183465
	12.5994	2e-06	0.205393
	12.6087	2e-06	0.229691
	12.618	2e-06	0.261295
	12.625	2e-06	0.311537
	12.6366	2e-06	0.34231
	12.6436	2e-06	0.338886
	12.6509	2e-06	0.332424
	12.6582	2e-06	0.32521
	12.6654	2e-06	0.316679
	12.6727	2e-06	0.308018
	12.68	2e-06	0.296289
	12.6872	2e-06	0.279181
	12.6968	2e-06	0.247413
	12.7061	2e-06	0.185793
	12.7154	2e-06	0.130522
	12.7247	2e-06	0.0968407
	12.734	2e-06	0.08265
	12.7433	2e-06	0.0806561
	12.7526	2e-06	0.087298
	12.7618	2e-06	0.0986339
	12.7712	2e-06	0.113694
	12.7805	2e-06	0.13135
	12.7898	2e-06	0.149825
	12.7991	2e-06	0.169993
	12.8084	2e-06	0.190592
	12.8177	2e-06	0.213226
	12.827	2e-06	0.239112
	12.834	2e-06	0.275699
	12.8433	2e-06	0.327935
	12.8549	2e-06	0.342866
	12.8619	2e-06	0.336119
	12.8692	2e-06	0.329197
	12.8764	2e-06	0.321531
	12.8837	2e-06	0.312963
	12.891	2e-06	0.303487
	12.8983	2e-06	0.28999
	12.9056	2e-06	0.267168
	12.9152	2e-06	0.227279
	12.9245	2e-06	0.164083
	12.9338	2e-06	0.11629
	12.9431	2e-06	0.0897976
	12.9524	2e-06	0.0809404
	12.9617	2e-06	0.0822989
	12.971	2e-06	0.0907924
	12.9803	2e-06	0.104168
	12.9896	2e-06	0.119763
	12.9989	2e-06	0.137896
	13.0082	2e-06	0.157157
	13.0175	2e-06	0.177525
	13.0268	2e-06	0.19886
	13.0361	2e-06	0.222443
	13.0454	2e-06	0.250991
	13.0524	2e-06	0.295089
	13.0617	2e-06	0.338652
	13.0713	2e-06	0.342255
	13.0783	2e-06	0.335083
	13.0856	2e-06	0.3275
	13.0928	2e-06	0.319906
	13.1001	2e-06	0.311199
	13.1074	2e-06	0.300816
	13.1147	2e-06	0.28637
	13.1219	2e-06	0.260597
	13.1315	2e-06	0.217514
	13.1408	2e-06	0.155334
	13.1501	2e-06	0.110271
	13.1594	2e-06	0.0876742
	13.1687	2e-06	0.0802047
	13.178	2e-06	0.0834191
	13.1873	2e-06	0.0925438
	13.1966	2e-06	0.106338
	13.2059	2e-06	0.122522
	13.2152	2e-06	0.140843
	13.2245	2e-06	0.159978
	13.2338	2e-06	0.180656
	13.2431	2e-06	0.201949
	13.2524	2e-06	0.226117
	13.2617	2e-06	0.255903
	13.2687	2e-06	0.303232
	13.278	2e-06	0.341244
	13.2876	2e-06	0.34139
	13.2946	2e-06	0.333758
	13.3019	2e-06	0.325904
	13.3091	2e-06	0.318204
	13.3164	2e-06	0.309418
	13.3237	2e-06	0.298442
	13.3309	2e-06	0.282424
	13.3382	2e-06	0.253299
	13.3478	2e-06	0.206835
	13.3571	2e-06	0.146414
	13.3664	2e-06	0.10528
	13.3757	2e-06	0.0854756
	13.385	2e-06	0.0801295
	13.3943	2e-06	0.0845727
	13.4035	2e-06	0.0942952
	13.4128	2e-06	0.108908
	13.4221	2e-06	0.125343
	13.4314	2e-06	0.144032
	13.4408	2e-06	0.16374
	13.4501	2e-06	0.183904
	13.4593	2e-06	0.206003
	13.4686	2e-06	0.230263
	13.4779	2e-06	0.262194
	13.4849	2e-06	0.312595
	13.4965	2e-06	0.342393
	13.5035	2e-06	0.338865
	13.5107	2e-06	0.332328
	13.518	2e-06	0.324641
	13.5253	2e-06	0.316603
	13.5325	2e-06	0.307491
	13.5398	2e-06	0.295654
	13.5471	2e-06	0.277576
	13.5567	2e-06	0.244947
	13.566	2e-06	0.182491
	13.5753	2e-06	0.12832
	13.5846	2e-06	0.0957289
	13.5939	2e-06	0.0825664
	13.6031	2e-06	0.0808777
	13.6124	2e-06	0.087833
	13.6217	2e-06	0.0993738
	13.631	2e-06	0.114668
	13.6403	2e-06	0.132345
	13.6496	2e-06	0.150954
	13.6589	2e-06	0.171164
	13.6682	2e-06	0.191825
	13.6775	2e-06	0.214701
	13.6868	2e-06	0.240935
	13.6938	2e-06	0.27893
	13.703	2e-06	0.330602
	13.7147	2e-06	0.342673
	13.7217	2e-06	0.335492
	13.729	2e-06	0.328353
	13.7362	2e-06	0.320963
	13.7435	2e-06	0.311993
	13.7508	2e-06	0.302174
	13.758	2e-06	0.287996
	13.7653	2e-06	0.263665
	13.7749	2e-06	0.221582
	13.7842	2e-06	0.158578
	13.7935	2e-06	0.112887
	13.8027	2e-06	0.0882092
	13.812	2e-06	0.0805684
	13.8213	2e-06	0.0827503
	13.8306	2e-06	0.0916409
	13.84	2e-06	0.105405
	13.8493	2e-06	0.121352
	13.8586	2e-06	0.139664
	13.8679	2e-06	0.158682
	13.8771	2e-06	0.179231
	13.8864	2e-06	0.200511
	13.8957	2e-06	0.224487
	13.905	2e-06	0.253846
	13.912	2e-06	0.300043
	13.9213	2e-06	0.340053
	13.9309	2e-06	0.341934
	13.9379	2e-06	0.334556
	13.9452	2e-06	0.326468
	13.9525	2e-06	0.318873
	13.9597	2e-06	0.30974
	13.967	2e-06	0.299336
	13.9743	2e-06	0.283427
	13.9815	2e-06	0.254766
	13.9911	2e-06	0.209364
	14.0004	2e-06	0.148287
	14.0097	2e-06	0.106129
	14.019	2e-06	0.0857724
	14.0283	2e-06	0.0800793
	14.0376	2e-06	0.084393
	14.0469	2e-06	0.0942576
	14.0562	2e-06	0.108457
	14.0655	2e-06	0.124905
	14.0748	2e-06	0.143497
	14.0841	2e-06	0.162624
	14.0934	2e-06	0.183582
	14.1027	2e-06	0.204916
	14.112	2e-06	0.229799
	14.1213	2e-06	0.261111
	14.1283	2e-06	0.311295
	14.1399	2e-06	0.342356
	14.1468	2e-06	0.338899
	14.1541	2e-06	0.332324
	14.1614	2e-06	0.324336
	14.1687	2e-06	0.316628
	14.176	2e-06	0.307554
	14.1832	2e-06	0.29565
	14.1905	2e-06	0.277805
	14.2001	2e-06	0.244759
	14.2094	2e-06	0.18232
	14.2187	2e-06	0.12778
	14.228	2e-06	0.0953151
	14.2373	2e-06	0.0819979
	14.2466	2e-06	0.0807648
	14.2559	2e-06	0.0879459
	14.2652	2e-06	0.0996747
	14.2745	2e-06	0.115136
	14.2838	2e-06	0.132366
	14.2931	2e-06	0.151727
	14.3025	2e-06	0.171381
	14.3117	2e-06	0.192782
	14.3211	2e-06	0.215441
	14.3304	2e-06	0.241963
	14.3373	2e-06	0.280656
	14.3466	2e-06	0.331906
	14.3583	2e-06	0.342535
	14.3653	2e-06	0.335053
	14.3725	2e-06	0.328115
	14.3798	2e-06	0.319981
	14.3871	2e-06	0.311366
	14.3943	2e-06	0.301292
	14.4016	2e-06	0.286395
	14.4089	2e-06	0.261061
	14.4185	2e-06	0.217753
	14.4278	2e-06	0.155188
	14.4371	2e-06	0.110455
	14.4464	2e-06	0.0872855
	14.4557	2e-06	0.0803343
	14.465	2e-06	0.0830136
	14.4742	2e-06	0.0926775
	14.4835	2e-06	0.105882
	14.4929	2e-06	0.122773
	14.5021	2e-06	0.140705
	14.5115	2e-06	0.160304
	14.5208	2e-06	0.180848
	14.5301	2e-06	0.202091
	14.5394	2e-06	0.226505
	14.5486	2e-06	0.256501
	14.5556	2e-06	0.304649
	14.5649	2e-06	0.341139
	14.5745	2e-06	0.341557
	14.5815	2e-06	0.333018
	14.5887	2e-06	0.325728
	14.596	2e-06	0.317895
	14.6033	2e-06	0.309042
	14.6106	2e-06	0.29799
	14.6178	2e-06	0.280995
	14.6274	2e-06	0.250343
	14.6367	2e-06	0.18935
	14.646	2e-06	0.132667
	14.6553	2e-06	0.0979944
	14.6646	2e-06	0.082558
	14.6738	2e-06	0.0807397
	14.6831	2e-06	0.0863743
	14.6924	2e-06	0.0982076
	14.7017	2e-06	0.113034
	14.711	2e-06	0.130397
	14.7203	2e-06	0.149516
	14.7296	2e-06	0.169116
	14.7389	2e-06	0.190287
	14.7482	2e-06	0.212428
	14.7575	2e-06	0.238414
	14.7645	2e-06	0.274378
	14.7737	2e-06	0.327174
	14.7854	2e-06	0.342611
	14.7924	2e-06	0.336508
	14.7997	2e-06	0.328938
	14.8069	2e-06	0.321256
	14.8142	2e-06	0.313264
	14.8215	2e-06	0.302826
	14.8288	2e-06	0.289267
	14.836	2e-06	0.266022
	14.8456	2e-06	0.225289
	14.8549	2e-06	0.162357
	14.8642	2e-06	0.114589
	14.8735	2e-06	0.0895092
	14.8828	2e-06	0.0802423
	14.8921	2e-06	0.0826207
	14.9014	2e-06	0.0911519
	14.9107	2e-06	0.104268
	14.92	2e-06	0.12075
	14.9293	2e-06	0.138523
	14.9386	2e-06	0.158202
	14.9479	2e-06	0.178307
	14.9572	2e-06	0.200093
	14.9665	2e-06	0.223588
	14.9758	2e-06	0.253115
	14.9828	2e-06	0.298634
	14.9921	2e-06	0.340178
	15.0017	2e-06	0.341704
	15.0087	2e-06	0.334025
	15.016	2e-06	0.327087
	15.0233	2e-06	0.318739
	15.0305	2e-06	0.310208
	15.0378	2e-06	0.299303
	15.0451	2e-06	0.283457
	15.0524	2e-06	0.254745
	15.062	2e-06	0.208799
	15.0713	2e-06	0.147698
	15.0805	2e-06	0.106191
	15.0898	2e-06	0.085438
	15.0991	2e-06	0.0801462
	15.1084	2e-06	0.084021
	15.1177	2e-06	0.0942952
	15.127	2e-06	0.108306
	15.1363	2e-06	0.12516
	15.1456	2e-06	0.14348
	15.1549	2e-06	0.16323
	15.1643	2e-06	0.183649
	15.1735	2e-06	0.20597
	15.1828	2e-06	0.230301
	15.1921	2e-06	0.262641
	15.1991	2e-06	0.313059
	15.2107	2e-06	0.342456
	15.2177	2e-06	0.33925
	15.2249	2e-06	0.331818
	15.2322	2e-06	0.32442
	15.2395	2e-06	0.316001
	15.2468	2e-06	0.30699
	15.2541	2e-06	0.294993
	15.2613	2e-06	0.275645
	15.2709	2e-06	0.24134
	15.2802	2e-06	0.1788
	15.2895	2e-06	0.124867
	15.2988	2e-06	0.0941489
	15.3081	2e-06	0.0814629
	15.3174	2e-06	0.0813291
	15.3267	2e-06	0.0884266
	15.336	2e-06	0.100724
	15.3453	2e-06	0.116052
	15.3546	2e-06	0.133845
	15.3639	2e-06	0.152504
	15.3732	2e-06	0.172986
	15.3825	2e-06	0.193819
	15.3918	2e-06	0.217151
	15.4011	2e-06	0.244178
	15.4081	2e-06	0.283774
	15.4174	2e-06	0.334251
	15.429	2e-06	0.341929
	15.436	2e-06	0.334753
	15.4433	2e-06	0.327178
	15.4505	2e-06	0.3195
	15.4578	2e-06	0.310777
	15.4651	2e-06	0.299821
	15.4724	2e-06	0.284485
	15.4796	2e-06	0.256538
	15.4893	2e-06	0.21165
	15.4985	2e-06	0.150059
	15.5078	2e-06	0.107115
	15.5171	2e-06	0.0861318
	15.5264	2e-06	0.0799372
	15.5357	2e-06	0.0837744
	15.545	2e-06	0.093618
	15.5543	2e-06	0.107725
	15.5636	2e-06	0.124085
	15.5729	2e-06	0.14287
	15.5822	2e-06	0.162148
	15.5915	2e-06	0.182993
	15.6008	2e-06	0.204833
	15.6101	2e-06	0.22898
	15.6193	2e-06	0.26068
	15.6263	2e-06	0.310555
	15.6379	2e-06	0.342168
	15.6449	2e-06	0.338966
	15.6522	2e-06	0.332587
	15.6594	2e-06	0.324537
	15.6667	2e-06	0.316348
	15.674	2e-06	0.307466
	15.6812	2e-06	0.295324
	15.6885	2e-06	0.276957
	15.6981	2e-06	0.243476
	15.7074	2e-06	0.180531
	15.7167	2e-06	0.126731
	15.726	2e-06	0.0945961
	15.7353	2e-06	0.0817137
	15.7446	2e-06	0.0807607
	15.7539	2e-06	0.0881131
	15.7632	2e-06	0.0998712
	15.7725	2e-06	0.115571
	15.7819	2e-06	0.132867
	15.7912	2e-06	0.15204
	15.8005	2e-06	0.17238
	15.8098	2e-06	0.19325
	15.8191	2e-06	0.216294
	15.8284	2e-06	0.243066
	15.8353	2e-06	0.282332
	15.8446	2e-06	0.333193
	15.8563	2e-06	0.342556
	15.8632	2e-06	0.334995
	15.8705	2e-06	0.327659
	15.8778	2e-06	0.319726
	15.8851	2e-06	0.310676
	15.8924	2e-06	0.30059
	15.8996	2e-06	0.284627
	15.9069	2e-06	0.257554
	15.9165	2e-06	0.21285
	15.9258	2e-06	0.150716
	15.9351	2e-06	0.10783
	15.9444	2e-06	0.0860608
	15.9537	2e-06	0.0801587
	15.963	2e-06	0.08344
	15.9723	2e-06	0.0936097
	15.9816	2e-06	0.107558
	15.9909	2e-06	0.12414
	16.0002	2e-06	0.142958
	16.0095	2e-06	0.162102
	16.0188	2e-06	0.182984
	16.0281	2e-06	0.204565
	16.0374	2e-06	0.22893
	16.0467	2e-06	0.260216
	16.0536	2e-06	0.310221
	16.063	2e-06	0.341925
	16.0702	2e-06	0.340872
	16.0775	2e-06	0.334447
	16.0848	2e-06	0.326944
	16.0921	2e-06	0.319061
	16.0993	2e-06	0.309861
	16.1066	2e-06	0.299027
	16.1139	2e-06	0.28339
	16.1212	2e-06	0.253905
	16.1308	2e-06	0.20803
	16.1401	2e-06	0.147054
	16.1494	2e-06	0.105326
	16.1587	2e-06	0.0853627
	16.168	2e-06	0.0798327
	16.1773	2e-06	0.0842174
	16.1866	2e-06	0.0942116
	16.1959	2e-06	0.10872
	16.2052	2e-06	0.125155
	16.2145	2e-06	0.143998
	16.2238	2e-06	0.163301
	16.2331	2e-06	0.184414
	16.2424	2e-06	0.206154
	16.2517	2e-06	0.231091
	16.261	2e-06	0.263406
	16.268	2e-06	0.314488
	16.2796	2e-06	0.342841
	16.2866	2e-06	0.338456
	16.2939	2e-06	0.331638
	16.3012	2e-06	0.323517
	16.3084	2e-06	0.315462
	16.3157	2e-06	0.306513
	16.323	2e-06	0.293861
	16.3303	2e-06	0.27424
	16.3399	2e-06	0.238172
	16.3491	2e-06	0.174821
	16.3584	2e-06	0.122702
	16.3677	2e-06	0.0926149
	16.377	2e-06	0.0811452
	16.3863	2e-06	0.0810282
	16.3956	2e-06	0.0888488
	16.4049	2e-06	0.101351
	16.4142	2e-06	0.117364
	16.4235	2e-06	0.13469
	16.4328	2e-06	0.154381
	16.4421	2e-06	0.174198
	16.4515	2e-06	0.195645
	16.4607	2e-06	0.218643
	16.47	2e-06	0.246026
	16.477	2e-06	0.28729
	16.4863	2e-06	0.33571
	16.4979	2e-06	0.341892
	16.5049	2e-06	0.333933
	16.5122	2e-06	0.326752
	16.5195	2e-06	0.318342
	16.5267	2e-06	0.309794
	16.534	2e-06	0.298759
	16.5413	2e-06	0.28201
	16.5485	2e-06	0.252605
	16.5582	2e-06	0.206317
	16.5675	2e-06	0.145369
	16.5768	2e-06	0.104799
	16.5861	2e-06	0.0847943
	16.5954	2e-06	0.0800793
	16.6047	2e-06	0.0842759
	16.6139	2e-06	0.0950058
	16.6233	2e-06	0.108866
	16.6325	2e-06	0.126138
	16.6419	2e-06	0.144362
	16.6511	2e-06	0.164258
	16.6605	2e-06	0.185062
	16.6698	2e-06	0.20691
	16.6791	2e-06	0.232119
	16.6884	2e-06	0.264651
	16.6953	2e-06	0.316729
	16.707	2e-06	0.342351
	16.714	2e-06	0.338238
	16.7212	2e-06	0.330811
	16.7285	2e-06	0.323521
	16.7358	2e-06	0.315232
	16.7431	2e-06	0.305514
	16.7504	2e-06	0.293217
	16.7577	2e-06	0.272706
	16.7672	2e-06	0.235108
	16.7765	2e-06	0.171816
	16.7858	2e-06	0.120277
	16.7951	2e-06	0.0918458
	16.8044	2e-06	0.0806269
	16.8137	2e-06	0.0816802
	16.823	2e-06	0.089087
	16.8323	2e-06	0.102187
	16.8416	2e-06	0.117657
	16.851	2e-06	0.135697
	16.8603	2e-06	0.155121
	16.8695	2e-06	0.175038
	16.8788	2e-06	0.196682
	16.8881	2e-06	0.219684
	16.8974	2e-06	0.248036
	16.9044	2e-06	0.289839
	16.9136	2e-06	0.33724
	16.9233	2e-06	0.342435
	16.9302	2e-06	0.335915
	16.9375	2e-06	0.328253
	16.9447	2e-06	0.320177
	16.952	2e-06	0.311801
	16.9593	2e-06	0.301317
	16.9666	2e-06	0.286232
	16.9738	2e-06	0.260275
	16.9835	2e-06	0.21596
	16.9927	2e-06	0.153838
	17.002	2e-06	0.10918
	17.0113	2e-06	0.086926
	17.0206	2e-06	0.0804137
	17.0299	2e-06	0.0833814
	17.0392	2e-06	0.0931332
	17.0485	2e-06	0.106806
	17.0578	2e-06	0.123488
	17.0671	2e-06	0.141591
	17.0764	2e-06	0.161203
	17.0857	2e-06	0.18163
	17.095	2e-06	0.2036
	17.1043	2e-06	0.227634
	17.1136	2e-06	0.2591
	17.1206	2e-06	0.307809
	17.1299	2e-06	0.342025
	17.1372	2e-06	0.341098
	17.1445	2e-06	0.334514
	17.1517	2e-06	0.327642
	17.159	2e-06	0.31912
	17.1663	2e-06	0.310221
	17.1735	2e-06	0.299616
	17.1808	2e-06	0.283678
	17.1881	2e-06	0.255163
	17.1977	2e-06	0.209652
	17.207	2e-06	0.147957
	17.2163	2e-06	0.106141
	17.2255	2e-06	0.0853544
	17.2348	2e-06	0.0800584
	17.2441	2e-06	0.0837033
	17.2534	2e-06	0.0942366
	17.2627	2e-06	0.107917
	17.272	2e-06	0.125038
	17.2813	2e-06	0.143488
	17.2906	2e-06	0.16295
	17.3	2e-06	0.184117
	17.3092	2e-06	0.20597
	17.3186	2e-06	0.230965
	17.3278	2e-06	0.262867
	17.3348	2e-06	0.313824
	17.3464	2e-06	0.342485
	17.3534	2e-06	0.338711
	17.3607	2e-06	0.331434
	17.368	2e-06	0.323776
	17.3752	2e-06	0.31573
	17.3825	2e-06	0.306354
	17.3898	2e-06	0.293986
	17.3971	2e-06	0.274027
	17.4067	2e-06	0.237695
	17.416	2e-06	0.174583
	17.4253	2e-06	0.122025
	17.4345	2e-06	0.0928615
	17.4438	2e-06	0.0809905
	17.4531	2e-06	0.081605
	17.4624	2e-06	0.0888822
	17.4717	2e-06	0.101702
	17.481	2e-06	0.117343
	17.4903	2e-06	0.134598
	17.4996	2e-06	0.154306
	17.5089	2e-06	0.173985
	17.5182	2e-06	0.195604
	17.5275	2e-06	0.218576
	17.5368	2e-06	0.246603
	17.5438	2e-06	0.287749
	17.5531	2e-06	0.33637
	17.5627	2e-06	0.342343
	17.5697	2e-06	0.335977
	17.5769	2e-06	0.328541
	17.5842	2e-06	0.320428
	17.5915	2e-06	0.312135
	17.5988	2e-06	0.301589
	17.606	2e-06	0.286646
	17.6133	2e-06	0.261437
	17.6229	2e-06	0.217372
	17.6322	2e-06	0.155063
	17.6415	2e-06	0.109924
	17.6507	2e-06	0.0868591
	17.6601	2e-06	0.080071
	17.6693	2e-06	0.0828297
	17.6786	2e-06	0.0925898
	17.6879	2e-06	0.106011
	17.6972	2e-06	0.122702
	17.7065	2e-06	0.140755
	17.7158	2e-06	0.160613
	17.7251	2e-06	0.18089
	17.7344	2e-06	0.20296
	17.7437	2e-06	0.226832
	17.753	2e-06	0.257972
	17.76	2e-06	0.306258
	17.7693	2e-06	0.341574
	17.7765	2e-06	0.341244
	17.7838	2e-06	0.334681
	17.7911	2e-06	0.327584
	17.7984	2e-06	0.319584
	17.8056	2e-06	0.310534
	17.8129	2e-06	0.299972
	17.8202	2e-06	0.283904
	17.8275	2e-06	0.255873
	17.8371	2e-06	0.210739
	17.8463	2e-06	0.148617
	17.8556	2e-06	0.106454
	17.8649	2e-06	0.0854714
	17.8742	2e-06	0.0799874
	17.8835	2e-06	0.0836448
	17.8929	2e-06	0.0940277
	17.9021	2e-06	0.107913
	17.9114	2e-06	0.124762
	17.9208	2e-06	0.143384
	17.93	2e-06	0.162774
	17.9393	2e-06	0.183628
	17.9486	2e-06	0.20543
	17.9579	2e-06	0.230267
[truncated: 2,004 more rows]

## Sheet: Figure 3b
	Fast spiking 45Hz
Axis	x	y	y
Parameter	Time	Iin	Vmem
Unit	s	A	V
	-2.62143	2e-06	0.2873
	-2.62142	2e-06	0.289933
	-2.62141	2e-06	0.29162
	-2.6214	2e-06	0.293186
	-2.62139	2e-06	0.292
	-2.62138	2e-06	0.292373
	-2.62137	2e-06	0.293885
	-2.62136	2e-06	0.293787
	-2.62135	2e-06	0.293212
	-2.62134	2e-06	0.293479
	-2.62133	2e-06	0.293343
	-2.62132	2e-06	0.293409
	-2.62131	2e-06	0.293444
	-2.6213	2e-06	0.293022
	-2.62129	2e-06	0.292614
	-2.62128	2e-06	0.292742
	-2.62127	2e-06	0.292345
	-2.62126	2e-06	0.291951
	-2.62125	2e-06	0.292281
	-2.62124	2e-06	0.292077
	-2.62123	2e-06	0.291439
	-2.62122	2e-06	0.291314
	-2.62121	2e-06	0.290856
	-2.6212	2e-06	0.290651
	-2.62119	2e-06	0.290539
	-2.62118	2e-06	0.290308
	-2.62117	2e-06	0.289847
	-2.62116	2e-06	0.289767
	-2.62115	2e-06	0.289349
	-2.62114	2e-06	0.289105
	-2.62113	2e-06	0.289041
	-2.62112	2e-06	0.288748
	-2.62111	2e-06	0.288648
	-2.6211	2e-06	0.288427
	-2.62109	2e-06	0.288291
	-2.62108	2e-06	0.288097
	-2.62107	2e-06	0.287999
	-2.62106	2e-06	0.287811
	-2.62105	2e-06	0.287597
	-2.62104	2e-06	0.287462
	-2.62103	2e-06	0.287241
	-2.62102	2e-06	0.286958
	-2.62101	2e-06	0.286733
	-2.621	2e-06	0.286497
	-2.62099	2e-06	0.286174
	-2.62098	2e-06	0.285992
	-2.62097	2e-06	0.285677
	-2.62096	2e-06	0.285305
	-2.62095	2e-06	0.284987
	-2.62094	2e-06	0.284687
	-2.62093	2e-06	0.284454
	-2.62092	2e-06	0.284144
	-2.62091	2e-06	0.283894
	-2.6209	2e-06	0.283639
	-2.62089	2e-06	0.283369
	-2.62088	2e-06	0.283063
	-2.62087	2e-06	0.282734
	-2.62086	2e-06	0.282408
	-2.62085	2e-06	0.282128
	-2.62084	2e-06	0.281807
	-2.62083	2e-06	0.281485
	-2.62082	2e-06	0.281083
	-2.62081	2e-06	0.280622
	-2.6208	2e-06	0.280222
	-2.62079	2e-06	0.279849
	-2.62078	2e-06	0.279601
	-2.62077	2e-06	0.279232
	-2.62076	2e-06	0.278831
	-2.62075	2e-06	0.27852
	-2.62074	2e-06	0.27812
	-2.62073	2e-06	0.277692
	-2.62072	2e-06	0.277345
	-2.62071	2e-06	0.276823
	-2.6207	2e-06	0.27632
	-2.62069	2e-06	0.275814
	-2.62068	2e-06	0.275355
	-2.62067	2e-06	0.274958
	-2.62066	2e-06	0.274587
	-2.62065	2e-06	0.274201
	-2.62064	2e-06	0.273747
	-2.62063	2e-06	0.273224
	-2.62062	2e-06	0.272736
	-2.62061	2e-06	0.272331
	-2.6206	2e-06	0.271972
	-2.62059	2e-06	0.271617
	-2.62058	2e-06	0.271036
	-2.62057	2e-06	0.270488
	-2.62056	2e-06	0.270008
	-2.62055	2e-06	0.269519
	-2.62054	2e-06	0.269072
	-2.62053	2e-06	0.268621
	-2.62052	2e-06	0.268058
	-2.62051	2e-06	0.267568
	-2.6205	2e-06	0.26708
	-2.62049	2e-06	0.266535
	-2.62048	2e-06	0.265883
	-2.62047	2e-06	0.265342
	-2.62046	2e-06	0.264789
	-2.62045	2e-06	0.26417
	-2.62044	2e-06	0.263592
	-2.62043	2e-06	0.263026
	-2.62042	2e-06	0.262462
	-2.62041	2e-06	0.261961
	-2.6204	2e-06	0.261422
	-2.62039	2e-06	0.260699
	-2.62038	2e-06	0.260079
	-2.62037	2e-06	0.259507
	-2.62036	2e-06	0.258835
	-2.62035	2e-06	0.258116
	-2.62034	2e-06	0.257516
	-2.62033	2e-06	0.256758
	-2.62032	2e-06	0.256096
	-2.62031	2e-06	0.255386
	-2.6203	2e-06	0.254645
	-2.62029	2e-06	0.253808
	-2.62028	2e-06	0.253121
	-2.62027	2e-06	0.252432
	-2.62026	2e-06	0.25177
	-2.62025	2e-06	0.250925
	-2.62024	2e-06	0.250107
	-2.62023	2e-06	0.249396
	-2.62022	2e-06	0.248591
	-2.62021	2e-06	0.247705
	-2.6202	2e-06	0.246951
	-2.62019	2e-06	0.246119
	-2.62018	2e-06	0.245292
	-2.62017	2e-06	0.244384
	-2.62016	2e-06	0.243661
	-2.62015	2e-06	0.242865
	-2.62014	2e-06	0.242044
	-2.62013	2e-06	0.241171
	-2.62012	2e-06	0.240281
	-2.62011	2e-06	0.239462
	-2.6201	2e-06	0.238568
	-2.62009	2e-06	0.237677
	-2.62008	2e-06	0.236828
	-2.62007	2e-06	0.235919
	-2.62006	2e-06	0.235024
	-2.62005	2e-06	0.234219
	-2.62004	2e-06	0.233354
	-2.62003	2e-06	0.232465
	-2.62002	2e-06	0.231621
	-2.62001	2e-06	0.230738
	-2.62	2e-06	0.229941
	-2.61999	2e-06	0.229063
	-2.61998	2e-06	0.228215
	-2.61997	2e-06	0.227283
	-2.61996	2e-06	0.226363
	-2.61995	2e-06	0.225498
	-2.61994	2e-06	0.224545
	-2.61993	2e-06	0.223697
	-2.61992	2e-06	0.222845
	-2.61991	2e-06	0.221932
	-2.6199	2e-06	0.221012
	-2.61989	2e-06	0.220023
	-2.61988	2e-06	0.219168
	-2.61987	2e-06	0.218299
	-2.61986	2e-06	0.21747
	-2.61985	2e-06	0.216614
	-2.61984	2e-06	0.215761
	-2.61983	2e-06	0.214862
	-2.61982	2e-06	0.21398
	-2.61981	2e-06	0.213403
	-2.6198	2e-06	0.212543
	-2.61979	2e-06	0.211716
	-2.61978	2e-06	0.210809
	-2.61977	2e-06	0.209948
	-2.61976	2e-06	0.208958
	-2.61975	2e-06	0.208036
	-2.61974	2e-06	0.207248
	-2.61973	2e-06	0.206421
	-2.61972	2e-06	0.205652
	-2.61971	2e-06	0.204896
	-2.6197	2e-06	0.204053
	-2.61969	2e-06	0.20322
	-2.61968	2e-06	0.202458
	-2.61967	2e-06	0.201563
	-2.61966	2e-06	0.200701
	-2.61965	2e-06	0.199857
	-2.61964	2e-06	0.19902
	-2.61963	2e-06	0.198215
	-2.61962	2e-06	0.197534
	-2.61961	2e-06	0.196669
	-2.6196	2e-06	0.195723
	-2.61959	2e-06	0.194876
	-2.61958	2e-06	0.194072
	-2.61957	2e-06	0.193274
	-2.61956	2e-06	0.192461
	-2.61955	2e-06	0.191702
	-2.61954	2e-06	0.190939
	-2.61953	2e-06	0.190278
	-2.61952	2e-06	0.189417
	-2.61951	2e-06	0.188546
	-2.6195	2e-06	0.187767
	-2.61949	2e-06	0.187145
	-2.61948	2e-06	0.186389
	-2.61947	2e-06	0.18559
	-2.61946	2e-06	0.184842
	-2.61945	2e-06	0.184029
	-2.61944	2e-06	0.183365
	-2.61943	2e-06	0.182671
	-2.61942	2e-06	0.181885
	-2.61941	2e-06	0.181112
	-2.6194	2e-06	0.180424
	-2.61939	2e-06	0.179696
	-2.61938	2e-06	0.179055
	-2.61937	2e-06	0.178456
	-2.61936	2e-06	0.177866
	-2.61935	2e-06	0.177147
	-2.61934	2e-06	0.176509
	-2.61933	2e-06	0.175885
	-2.61932	2e-06	0.175272
	-2.61931	2e-06	0.174691
	-2.6193	2e-06	0.174134
	-2.61929	2e-06	0.173542
	-2.61928	2e-06	0.172893
	-2.61927	2e-06	0.172246
	-2.61926	2e-06	0.171698
	-2.61925	2e-06	0.171152
	-2.61924	2e-06	0.170507
	-2.61923	2e-06	0.169981
	-2.61922	2e-06	0.169487
	-2.61921	2e-06	0.168844
	-2.6192	2e-06	0.168398
	-2.61919	2e-06	0.167965
	-2.61918	2e-06	0.167512
	-2.61917	2e-06	0.166896
	-2.61916	2e-06	0.166336
	-2.61915	2e-06	0.16579
	-2.61914	2e-06	0.165392
	-2.61913	2e-06	0.164933
	-2.61912	2e-06	0.164511
	-2.61911	2e-06	0.164144
	-2.6191	2e-06	0.163735
	-2.61909	2e-06	0.163249
	-2.61908	2e-06	0.162855
	-2.61907	2e-06	0.162442
	-2.61906	2e-06	0.16207
	-2.61905	2e-06	0.161603
	-2.61904	2e-06	0.161158
	-2.61903	2e-06	0.160734
	-2.61902	2e-06	0.160323
	-2.61901	2e-06	0.159878
	-2.619	2e-06	0.159513
	-2.61899	2e-06	0.159141
	-2.61898	2e-06	0.158845
	-2.61897	2e-06	0.158463
	-2.61896	2e-06	0.158087
	-2.61895	2e-06	0.157829
	-2.61894	2e-06	0.157568
	-2.61893	2e-06	0.157206
	-2.61892	2e-06	0.156839
	-2.61891	2e-06	0.15673
	-2.6189	2e-06	0.156439
	-2.61889	2e-06	0.156082
	-2.61888	2e-06	0.155843
	-2.61887	2e-06	0.155541
	-2.61886	2e-06	0.155182
	-2.61885	2e-06	0.154818
	-2.61884	2e-06	0.154452
	-2.61883	2e-06	0.15412
	-2.61882	2e-06	0.153573
	-2.61881	2e-06	0.153295
	-2.6188	2e-06	0.152951
	-2.61879	2e-06	0.152687
	-2.61878	2e-06	0.152331
	-2.61877	2e-06	0.152008
	-2.61876	2e-06	0.151777
	-2.61875	2e-06	0.151481
	-2.61874	2e-06	0.151234
	-2.61873	2e-06	0.150937
	-2.61872	2e-06	0.150635
	-2.61871	2e-06	0.150352
	-2.6187	2e-06	0.150132
	-2.61869	2e-06	0.149832
	-2.61868	2e-06	0.149648
	-2.61867	2e-06	0.149374
	-2.61866	2e-06	0.149085
	-2.61865	2e-06	0.148821
	-2.61864	2e-06	0.148596
	-2.61863	2e-06	0.148235
	-2.61862	2e-06	0.148029
	-2.61861	2e-06	0.147889
	-2.6186	2e-06	0.147692
	-2.61859	2e-06	0.147396
	-2.61858	2e-06	0.147168
	-2.61857	2e-06	0.147022
	-2.61856	2e-06	0.146846
	-2.61855	2e-06	0.146746
	-2.61854	2e-06	0.146458
	-2.61853	2e-06	0.146212
	-2.61852	2e-06	0.146194
	-2.61851	2e-06	0.146065
	-2.6185	2e-06	0.145881
	-2.61849	2e-06	0.145746
	-2.61848	2e-06	0.145439
	-2.61847	2e-06	0.145367
	-2.61846	2e-06	0.14523
	-2.61845	2e-06	0.145019
	-2.61844	2e-06	0.144925
	-2.61843	2e-06	0.144815
	-2.61842	2e-06	0.144619
	-2.61841	2e-06	0.144463
	-2.6184	2e-06	0.144268
	-2.61839	2e-06	0.14419
	-2.61838	2e-06	0.144073
	-2.61837	2e-06	0.143887
	-2.61836	2e-06	0.143693
	-2.61835	2e-06	0.143498
	-2.61834	2e-06	0.143389
	-2.61833	2e-06	0.143324
	-2.61832	2e-06	0.14317
	-2.61831	2e-06	0.142974
	-2.6183	2e-06	0.142842
	-2.61829	2e-06	0.142772
	-2.61828	2e-06	0.142591
	-2.61827	2e-06	0.142522
	-2.61826	2e-06	0.142403
	-2.61825	2e-06	0.142313
	-2.61824	2e-06	0.142139
	-2.61823	2e-06	0.141958
	-2.61822	2e-06	0.141858
	-2.61821	2e-06	0.141701
	-2.6182	2e-06	0.141531
	-2.61819	2e-06	0.141436
	-2.61818	2e-06	0.1413
	-2.61817	2e-06	0.141155
	-2.61816	2e-06	0.141059
	-2.61815	2e-06	0.140957
	-2.61814	2e-06	0.14087
	-2.61813	2e-06	0.140745
	-2.61812	2e-06	0.140596
	-2.61811	2e-06	0.140323
	-2.6181	2e-06	0.14014
	-2.61809	2e-06	0.140026
	-2.61808	2e-06	0.139882
	-2.61807	2e-06	0.139749
	-2.61806	2e-06	0.139664
	-2.61805	2e-06	0.139508
	-2.61804	2e-06	0.139296
	-2.61803	2e-06	0.139284
	-2.61802	2e-06	0.139238
	-2.61801	2e-06	0.13919
	-2.618	2e-06	0.139083
	-2.61799	2e-06	0.138965
	-2.61798	2e-06	0.138863
	-2.61797	2e-06	0.138763
	-2.61796	2e-06	0.138702
	-2.61795	2e-06	0.138626
	-2.61794	2e-06	0.138514
	-2.61793	2e-06	0.138449
	-2.61792	2e-06	0.138203
	-2.61791	2e-06	0.13811
	-2.6179	2e-06	0.138135
	-2.61789	2e-06	0.138073
	-2.61788	2e-06	0.138016
	-2.61787	2e-06	0.138026
	-2.61786	2e-06	0.137916
	-2.61785	2e-06	0.13792
	-2.61784	2e-06	0.13786
	-2.61783	2e-06	0.137897
	-2.61782	2e-06	0.137823
	-2.61781	2e-06	0.137745
	-2.6178	2e-06	0.137651
	-2.61779	2e-06	0.137646
	-2.61778	2e-06	0.137686
	-2.61777	2e-06	0.137715
	-2.61776	2e-06	0.137769
	-2.61775	2e-06	0.137627
	-2.61774	2e-06	0.137529
	-2.61773	2e-06	0.137461
	-2.61772	2e-06	0.137545
	-2.61771	2e-06	0.137492
	-2.6177	2e-06	0.137495
	-2.61769	2e-06	0.137566
	-2.61768	2e-06	0.137558
	-2.61767	2e-06	0.137503
	-2.61766	2e-06	0.137478
	-2.61765	2e-06	0.137493
	-2.61764	2e-06	0.137465
	-2.61763	2e-06	0.137398
	-2.61762	2e-06	0.137319
	-2.61761	2e-06	0.137256
	-2.6176	2e-06	0.137236
	-2.61759	2e-06	0.137193
	-2.61758	2e-06	0.13717
	-2.61757	2e-06	0.137086
	-2.61756	2e-06	0.137041
	-2.61755	2e-06	0.137071
	-2.61754	2e-06	0.137179
	-2.61753	2e-06	0.137207
	-2.61752	2e-06	0.137183
	-2.61751	2e-06	0.137327
	-2.6175	2e-06	0.137238
	-2.61749	2e-06	0.137387
	-2.61748	2e-06	0.137302
	-2.61747	2e-06	0.137283
	-2.61746	2e-06	0.137347
	-2.61745	2e-06	0.137318
	-2.61744	2e-06	0.137364
	-2.61743	2e-06	0.137382
	-2.61742	2e-06	0.137445
	-2.61741	2e-06	0.137549
	-2.6174	2e-06	0.137635
	-2.61739	2e-06	0.13769
	-2.61738	2e-06	0.137624
	-2.61737	2e-06	0.137649
	-2.61736	2e-06	0.137675
	-2.61735	2e-06	0.137632
	-2.61734	2e-06	0.137546
	-2.61733	2e-06	0.137641
	-2.61732	2e-06	0.137716
	-2.61731	2e-06	0.137728
	-2.6173	2e-06	0.137727
	-2.61729	2e-06	0.137869
	-2.61728	2e-06	0.137907
	-2.61727	2e-06	0.137993
	-2.61726	2e-06	0.138086
	-2.61725	2e-06	0.138069
	-2.61724	2e-06	0.138177
	-2.61723	2e-06	0.138234
	-2.61722	2e-06	0.138301
	-2.61721	2e-06	0.138475
	-2.6172	2e-06	0.138504
	-2.61719	2e-06	0.138642
	-2.61718	2e-06	0.138727
	-2.61717	2e-06	0.138819
	-2.61716	2e-06	0.138865
	-2.61715	2e-06	0.138983
	-2.61714	2e-06	0.139098
	-2.61713	2e-06	0.139134
	-2.61712	2e-06	0.139342
	-2.61711	2e-06	0.139453
	-2.6171	2e-06	0.139543
	-2.61709	2e-06	0.139704
	-2.61708	2e-06	0.139776
	-2.61707	2e-06	0.139841
	-2.61706	2e-06	0.139947
	-2.61705	2e-06	0.140151
	-2.61704	2e-06	0.14018
	-2.61703	2e-06	0.140232
	-2.61702	2e-06	0.140364
	-2.61701	2e-06	0.140431
	-2.617	2e-06	0.140618
	-2.61699	2e-06	0.140769
	-2.61698	2e-06	0.140897
	-2.61697	2e-06	0.140993
	-2.61696	2e-06	0.141056
	-2.61695	2e-06	0.141154
	-2.61694	2e-06	0.141221
	-2.61693	2e-06	0.141271
	-2.61692	2e-06	0.14139
	-2.61691	2e-06	0.14149
	-2.6169	2e-06	0.141613
	-2.61689	2e-06	0.14167
	-2.61688	2e-06	0.141633
	-2.61687	2e-06	0.141791
	-2.61686	2e-06	0.141894
	-2.61685	2e-06	0.142095
	-2.61684	2e-06	0.142172
	-2.61683	2e-06	0.142263
	-2.61682	2e-06	0.142335
	-2.61681	2e-06	0.142401
	-2.6168	2e-06	0.142574
	-2.61679	2e-06	0.142722
	-2.61678	2e-06	0.142761
	-2.61677	2e-06	0.142773
	-2.61676	2e-06	0.142843
	-2.61675	2e-06	0.142959
	-2.61674	2e-06	0.143164
	-2.61673	2e-06	0.143257
	-2.61672	2e-06	0.143342
	-2.61671	2e-06	0.143432
	-2.6167	2e-06	0.143346
	-2.61669	2e-06	0.143371
	-2.61668	2e-06	0.143561
	-2.61667	2e-06	0.143767
	-2.61666	2e-06	0.143875
	-2.61665	2e-06	0.143984
	-2.61664	2e-06	0.143837
	-2.61663	2e-06	0.143907
	-2.61662	2e-06	0.143991
	-2.61661	2e-06	0.144141
	-2.6166	2e-06	0.14422
	-2.61659	2e-06	0.144336
	-2.61658	2e-06	0.144433
	-2.61657	2e-06	0.144452
	-2.61656	2e-06	0.144486
	-2.61655	2e-06	0.144587
	-2.61654	2e-06	0.144627
	-2.61653	2e-06	0.144781
	-2.61652	2e-06	0.144692
	-2.61651	2e-06	0.144785
	-2.6165	2e-06	0.144918
	-2.61649	2e-06	0.14507
	-2.61648	2e-06	0.145288
	-2.61647	2e-06	0.145346
	-2.61646	2e-06	0.14542
	-2.61645	2e-06	0.145401
	-2.61644	2e-06	0.145468
	-2.61643	2e-06	0.145618
	-2.61642	2e-06	0.145783
	-2.61641	2e-06	0.145762
	-2.6164	2e-06	0.145802
	-2.61639	2e-06	0.146016
	-2.61638	2e-06	0.146225
	-2.61637	2e-06	0.146374
	-2.61636	2e-06	0.146537
	-2.61635	2e-06	0.146543
	-2.61634	2e-06	0.146649
	-2.61633	2e-06	0.146713
	-2.61632	2e-06	0.146826
	-2.61631	2e-06	0.146942
	-2.6163	2e-06	0.147054
	-2.61629	2e-06	0.147154
	-2.61628	2e-06	0.147265
	-2.61627	2e-06	0.147345
	-2.61626	2e-06	0.147561
	-2.61625	2e-06	0.147695
	-2.61624	2e-06	0.147819
	-2.61623	2e-06	0.147912
	-2.61622	2e-06	0.147989
	-2.61621	2e-06	0.148158
	-2.6162	2e-06	0.148196
	-2.61619	2e-06	0.148323
	-2.61618	2e-06	0.148462
	-2.61617	2e-06	0.14849
	-2.61616	2e-06	0.148529
	-2.61615	2e-06	0.148501
	-2.61614	2e-06	0.148601
	-2.61613	2e-06	0.148704
	-2.61612	2e-06	0.148913
	-2.61611	2e-06	0.14899
	-2.6161	2e-06	0.149087
	-2.61609	2e-06	0.149097
	-2.61608	2e-06	0.149108
	-2.61607	2e-06	0.149197
	-2.61606	2e-06	0.149324
	-2.61605	2e-06	0.149422
	-2.61604	2e-06	0.149477
	-2.61603	2e-06	0.149447
	-2.61602	2e-06	0.149467
	-2.61601	2e-06	0.149474
	-2.616	2e-06	0.149583
	-2.61599	2e-06	0.149681
	-2.61598	2e-06	0.149769
	-2.61597	2e-06	0.149814
	-2.61596	2e-06	0.149933
	-2.61595	2e-06	0.149963
	-2.61594	2e-06	0.150174
	-2.61593	2e-06	0.150311
	-2.61592	2e-06	0.150376
	-2.61591	2e-06	0.15044
	-2.6159	2e-06	0.150473
	-2.61589	2e-06	0.150622
	-2.61588	2e-06	0.150717
	-2.61587	2e-06	0.150853
	-2.61586	2e-06	0.150922
	-2.61585	2e-06	0.150954
	-2.61584	2e-06	0.150968
	-2.61583	2e-06	0.151155
	-2.61582	2e-06	0.151337
	-2.61581	2e-06	0.151471
	-2.6158	2e-06	0.151558
	-2.61579	2e-06	0.151675
	-2.61578	2e-06	0.151682
	-2.61577	2e-06	0.151873
	-2.61576	2e-06	0.152019
	-2.61575	2e-06	0.152067
	-2.61574	2e-06	0.152162
	-2.61573	2e-06	0.152383
	-2.61572	2e-06	0.152452
	-2.61571	2e-06	0.152617
	-2.6157	2e-06	0.152807
	-2.61569	2e-06	0.152947
	-2.61568	2e-06	0.15304
	-2.61567	2e-06	0.153273
	-2.61566	2e-06	0.15337
	-2.61565	2e-06	0.153726
	-2.61564	2e-06	0.153833
	-2.61563	2e-06	0.154038
	-2.61562	2e-06	0.154269
	-2.61561	2e-06	0.154404
	-2.6156	2e-06	0.154495
	-2.61559	2e-06	0.154666
	-2.61558	2e-06	0.154784
	-2.61557	2e-06	0.154975
	-2.61556	2e-06	0.155068
	-2.61555	2e-06	0.15528
	-2.61554	2e-06	0.155415
	-2.61553	2e-06	0.155768
	-2.61552	2e-06	0.155896
	-2.61551	2e-06	0.156013
	-2.6155	2e-06	0.156214
	-2.61549	2e-06	0.156287
	-2.61548	2e-06	0.156405
	-2.61547	2e-06	0.156582
	-2.61546	2e-06	0.156776
	-2.61545	2e-06	0.157034
	-2.61544	2e-06	0.157112
	-2.61543	2e-06	0.157184
	-2.61542	2e-06	0.157283
	-2.61541	2e-06	0.157386
	-2.6154	2e-06	0.157507
	-2.61539	2e-06	0.157594
	-2.61538	2e-06	0.157823
	-2.61537	2e-06	0.158004
	-2.61536	2e-06	0.158255
	-2.61535	2e-06	0.158319
	-2.61534	2e-06	0.158488
	-2.61533	2e-06	0.158691
	-2.61532	2e-06	0.158866
	-2.61531	2e-06	0.158986
	-2.6153	2e-06	0.159069
	-2.61529	2e-06	0.159134
	-2.61528	2e-06	0.159194
	-2.61527	2e-06	0.159302
	-2.61526	2e-06	0.159484
	-2.61525	2e-06	0.159677
	-2.61524	2e-06	0.159853
	-2.61523	2e-06	0.159899
	-2.61522	2e-06	0.159893
	-2.61521	2e-06	0.16012
	-2.6152	2e-06	0.160232
	-2.61519	2e-06	0.160387
	-2.61518	2e-06	0.160581
	-2.61517	2e-06	0.160774
	-2.61516	2e-06	0.160966
	-2.61515	2e-06	0.161175
	-2.61514	2e-06	0.161381
	-2.61513	2e-06	0.161602
	-2.61512	2e-06	0.161805
	-2.61511	2e-06	0.161895
	-2.6151	2e-06	0.162109
	-2.61509	2e-06	0.162482
	-2.61508	2e-06	0.162661
	-2.61507	2e-06	0.162817
	-2.61506	2e-06	0.163021
	-2.61505	2e-06	0.163129
	-2.61504	2e-06	0.163394
	-2.61503	2e-06	0.163598
	-2.61502	2e-06	0.163711
	-2.61501	2e-06	0.163886
	-2.615	2e-06	0.16401
	-2.61499	2e-06	0.164185
	-2.61498	2e-06	0.16427
	-2.61497	2e-06	0.164416
	-2.61496	2e-06	0.164743
	-2.61495	2e-06	0.164835
	-2.61494	2e-06	0.164945
	-2.61493	2e-06	0.165087
	-2.61492	2e-06	0.165219
	-2.61491	2e-06	0.165442
	-2.6149	2e-06	0.165659
	-2.61489	2e-06	0.165824
	-2.61488	2e-06	0.165984
	-2.61487	2e-06	0.166134
	-2.61486	2e-06	0.16629
	-2.61485	2e-06	0.166532
	-2.61484	2e-06	0.166701
	-2.61483	2e-06	0.166875
	-2.61482	2e-06	0.167007
	-2.61481	2e-06	0.167101
	-2.6148	2e-06	0.167241
	-2.61479	2e-06	0.167608
	-2.61478	2e-06	0.167781
	-2.61477	2e-06	0.167877
	-2.61476	2e-06	0.168126
	-2.61475	2e-06	0.168272
	-2.61474	2e-06	0.168349
	-2.61473	2e-06	0.168493
	-2.61472	2e-06	0.16867
	-2.61471	2e-06	0.168921
	-2.6147	2e-06	0.169022
	-2.61469	2e-06	0.169155
	-2.61468	2e-06	0.16919
	-2.61467	2e-06	0.169279
	-2.61466	2e-06	0.169456
	-2.61465	2e-06	0.169735
	-2.61464	2e-06	0.169967
	-2.61463	2e-06	0.170087
	-2.61462	2e-06	0.170293
	-2.61461	2e-06	0.170432
	-2.6146	2e-06	0.170525
	-2.61459	2e-06	0.17076
	-2.61458	2e-06	0.170994
	-2.61457	2e-06	0.171146
	-2.61456	2e-06	0.171224
	-2.61455	2e-06	0.171352
	-2.61454	2e-06	0.171316
	-2.61453	2e-06	0.17154
	-2.61452	2e-06	0.171713
	-2.61451	2e-06	0.171762
	-2.6145	2e-06	0.17194
	-2.61449	2e-06	0.172137
	-2.61448	2e-06	0.172219
	-2.61447	2e-06	0.172395
	-2.61446	2e-06	0.17256
	-2.61445	2e-06	0.172772
	-2.61444	2e-06	0.172992
	-2.61443	2e-06	0.173206
	-2.61442	2e-06	0.173428
	-2.61441	2e-06	0.17364
	-2.6144	2e-06	0.173856
	-2.61439	2e-06	0.174045
	-2.61438	2e-06	0.174147
	-2.61437	2e-06	0.174364
	-2.61436	2e-06	0.174555
	-2.61435	2e-06	0.17479
	-2.61434	2e-06	0.174963
	-2.61433	2e-06	0.175123
	-2.61432	2e-06	0.175278
	-2.61431	2e-06	0.175438
	-2.6143	2e-06	0.175565
	-2.61429	2e-06	0.175942
	-2.61428	2e-06	0.17618
	-2.61427	2e-06	0.176338
	-2.61426	2e-06	0.176406
	-2.61425	2e-06	0.17652
	-2.61424	2e-06	0.176759
	-2.61423	2e-06	0.176967
	-2.61422	2e-06	0.17711
	-2.61421	2e-06	0.177324
	-2.6142	2e-06	0.177474
	-2.61419	2e-06	0.177661
	-2.61418	2e-06	0.177765
	-2.61417	2e-06	0.177951
	-2.61416	2e-06	0.178112
	-2.61415	2e-06	0.178257
	-2.61414	2e-06	0.178358
	-2.61413	2e-06	0.178408
	-2.61412	2e-06	0.178541
	-2.61411	2e-06	0.178671
	-2.6141	2e-06	0.178746
	-2.61409	2e-06	0.178968
	-2.61408	2e-06	0.1791
	-2.61407	2e-06	0.179052
	-2.61406	2e-06	0.179235
	-2.61405	2e-06	0.179338
	-2.61404	2e-06	0.179524
	-2.61403	2e-06	0.179766
	-2.61402	2e-06	0.179905
	-2.61401	2e-06	0.180101
	-2.614	2e-06	0.180162
	-2.61399	2e-06	0.180437
	-2.61398	2e-06	0.180611
	-2.61397	2e-06	0.180711
	-2.61396	2e-06	0.180862
	-2.61395	2e-06	0.181008
	-2.61394	2e-06	0.181221
	-2.61393	2e-06	0.181414
	-2.61392	2e-06	0.181545
	-2.61391	2e-06	0.181682
	-2.6139	2e-06	0.181887
	-2.61389	2e-06	0.182028
	-2.61388	2e-06	0.182161
	-2.61387	2e-06	0.182289
	-2.61386	2e-06	0.182496
	-2.61385	2e-06	0.182682
	-2.61384	2e-06	0.18292
	-2.61383	2e-06	0.183139
	-2.61382	2e-06	0.183316
	-2.61381	2e-06	0.183469
	-2.6138	2e-06	0.183532
	-2.61379	2e-06	0.183816
	-2.61378	2e-06	0.184001
	-2.61377	2e-06	0.18411
	-2.61376	2e-06	0.184361
	-2.61375	2e-06	0.184565
	-2.61374	2e-06	0.184759
	-2.61373	2e-06	0.184945
	-2.61372	2e-06	0.185089
	-2.61371	2e-06	0.185302
	-2.6137	2e-06	0.185375
	-2.61369	2e-06	0.185595
	-2.61368	2e-06	0.185935
	-2.61367	2e-06	0.186176
	-2.61366	2e-06	0.186372
	-2.61365	2e-06	0.186441
	-2.61364	2e-06	0.186611
	-2.61363	2e-06	0.186782
	-2.61362	2e-06	0.187023
	-2.61361	2e-06	0.187252
	-2.6136	2e-06	0.187464
	-2.61359	2e-06	0.187623
	-2.61358	2e-06	0.187868
	-2.61357	2e-06	0.188051
	-2.61356	2e-06	0.188213
	-2.61355	2e-06	0.188457
	-2.61354	2e-06	0.188645
	-2.61353	2e-06	0.188847
	-2.61352	2e-06	0.189074
	-2.61351	2e-06	0.189152
	-2.6135	2e-06	0.189302
	-2.61349	2e-06	0.189567
	-2.61348	2e-06	0.189811
	-2.61347	2e-06	0.189999
	-2.61346	2e-06	0.190113
	-2.61345	2e-06	0.190239
	-2.61344	2e-06	0.190459
	-2.61343	2e-06	0.190661
	-2.61342	2e-06	0.190813
	-2.61341	2e-06	0.191012
	-2.6134	2e-06	0.19111
	-2.61339	2e-06	0.19127
	-2.61338	2e-06	0.191381
	-2.61337	2e-06	0.191564
	-2.61336	2e-06	0.191745
	-2.61335	2e-06	0.191886
	-2.61334	2e-06	0.192029
	-2.61333	2e-06	0.192196
	-2.61332	2e-06	0.192319
	-2.61331	2e-06	0.192572
	-2.6133	2e-06	0.192751
	-2.61329	2e-06	0.192925
	-2.61328	2e-06	0.193083
	-2.61327	2e-06	0.19328
	-2.61326	2e-06	0.193479
	-2.61325	2e-06	0.193668
	-2.61324	2e-06	0.193876
	-2.61323	2e-06	0.194125
	-2.61322	2e-06	0.194265
	-2.61321	2e-06	0.194386
	-2.6132	2e-06	0.194517
	-2.61319	2e-06	0.194738
	-2.61318	2e-06	0.194939
	-2.61317	2e-06	0.19512
	-2.61316	2e-06	0.195308
	-2.61315	2e-06	0.195438
	-2.61314	2e-06	0.195726
	-2.61313	2e-06	0.195983
	-2.61312	2e-06	0.196226
	-2.61311	2e-06	0.1964
	-2.6131	2e-06	0.196524
	-2.61309	2e-06	0.196681
	-2.61308	2e-06	0.197019
	-2.61307	2e-06	0.197225
	-2.61306	2e-06	0.197403
	-2.61305	2e-06	0.197591
	-2.61304	2e-06	0.197749
	-2.61303	2e-06	0.197903
	-2.61302	2e-06	0.198037
	-2.61301	2e-06	0.19829
	-2.613	2e-06	0.198498
	-2.61299	2e-06	0.198665
	-2.61298	2e-06	0.198826
	-2.61297	2e-06	0.19897
	-2.61296	2e-06	0.199153
	-2.61295	2e-06	0.199253
	-2.61294	2e-06	0.199375
	-2.61293	2e-06	0.199657
	-2.61292	2e-06	0.199916
	-2.61291	2e-06	0.200041
	-2.6129	2e-06	0.20029
	-2.61289	2e-06	0.200463
	-2.61288	2e-06	0.200757
	-2.61287	2e-06	0.201064
	-2.61286	2e-06	0.201319
	-2.61285	2e-06	0.201491
	-2.61284	2e-06	0.201526
	-2.61283	2e-06	0.201799
	-2.61282	2e-06	0.20203
	-2.61281	2e-06	0.202265
	-2.6128	2e-06	0.202405
	-2.61279	2e-06	0.202645
	-2.61278	2e-06	0.202698
	-2.61277	2e-06	0.202822
	-2.61276	2e-06	0.203043
	-2.61275	2e-06	0.203314
	-2.61274	2e-06	0.20354
	-2.61273	2e-06	0.203734
	-2.61272	2e-06	0.20393
	-2.61271	2e-06	0.204124
	-2.6127	2e-06	0.204351
	-2.61269	2e-06	0.204388
	-2.61268	2e-06	0.204599
	-2.61267	2e-06	0.204789
	-2.61266	2e-06	0.204987
	-2.61265	2e-06	0.205135
	-2.61264	2e-06	0.205357
	-2.61263	2e-06	0.205564
	-2.61262	2e-06	0.205785
	-2.61261	2e-06	0.205908
	-2.6126	2e-06	0.206089
	-2.61259	2e-06	0.206142
	-2.61258	2e-06	0.206353
	-2.61257	2e-06	0.206594
	-2.61256	2e-06	0.206778
	-2.61255	2e-06	0.207012
	-2.61254	2e-06	0.207143
	-2.61253	2e-06	0.207315
	-2.61252	2e-06	0.207536
	-2.61251	2e-06	0.207761
	-2.6125	2e-06	0.207933
	-2.61249	2e-06	0.208085
	-2.61248	2e-06	0.208217
	-2.61247	2e-06	0.208431
	-2.61246	2e-06	0.208602
	-2.61245	2e-06	0.208712
	-2.61244	2e-06	0.208908
	-2.61243	2e-06	0.209089
	-2.61242	2e-06	0.209224
	-2.61241	2e-06	0.209382
	-2.6124	2e-06	0.209512
	-2.61239	2e-06	0.209773
	-2.61238	2e-06	0.209929
	-2.61237	2e-06	0.210099
	-2.61236	2e-06	0.210218
	-2.61235	2e-06	0.210414
	-2.61234	2e-06	0.210664
	-2.61233	2e-06	0.21097
	-2.61232	2e-06	0.21118
	-2.61231	2e-06	0.211249
	-2.6123	2e-06	0.211393
	-2.61229	2e-06	0.211543
	-2.61228	2e-06	0.211541
	-2.61227	2e-06	0.211794
	-2.61226	2e-06	0.212036
	-2.61225	2e-06	0.212243
	-2.61224	2e-06	0.212347
	-2.61223	2e-06	0.21254
	-2.61222	2e-06	0.212754
	-2.61221	2e-06	0.213077
	-2.6122	2e-06	0.213256
	-2.61219	2e-06	0.213398
	-2.61218	2e-06	0.213589
	-2.61217	2e-06	0.213708
	-2.61216	2e-06	0.213751
	-2.61215	2e-06	0.213953
	-2.61214	2e-06	0.214165
	-2.61213	2e-06	0.214386
	-2.61212	2e-06	0.214578
	-2.61211	2e-06	0.214793
	-2.6121	2e-06	0.21497
	-2.61209	2e-06	0.215207
	-2.61208	2e-06	0.215461
	-2.61207	2e-06	0.215786
	-2.61206	2e-06	0.216065
	-2.61205	2e-06	0.216271
	-2.61204	2e-06	0.216464
	-2.61203	2e-06	0.21676
	-2.61202	2e-06	0.216963
	-2.61201	2e-06	0.217203
	-2.612	2e-06	0.217469
	-2.61199	2e-06	0.217648
	-2.61198	2e-06	0.217801
	-2.61197	2e-06	0.218054
	-2.61196	2e-06	0.218249
	-2.61195	2e-06	0.218558
	-2.61194	2e-06	0.218782
	-2.61193	2e-06	0.218973
	-2.61192	2e-06	0.219154
	-2.61191	2e-06	0.219258
	-2.6119	2e-06	0.219429
	-2.61189	2e-06	0.219635
	-2.61188	2e-06	0.219745
	-2.61187	2e-06	0.219946
	-2.61186	2e-06	0.220092
	-2.61185	2e-06	0.22032
	-2.61184	2e-06	0.220427
	-2.61183	2e-06	0.220608
	-2.61182	2e-06	0.220826
	-2.61181	2e-06	0.220943
	-2.6118	2e-06	0.221113
	-2.61179	2e-06	0.221458
	-2.61178	2e-06	0.221691
	-2.61177	2e-06	0.221909
	-2.61176	2e-06	0.222082
	-2.61175	2e-06	0.222308
	-2.61174	2e-06	0.222481
	-2.61173	2e-06	0.222686
	-2.61172	2e-06	0.223015
	-2.61171	2e-06	0.223238
	-2.6117	2e-06	0.223488
	-2.61169	2e-06	0.22367
	-2.61168	2e-06	0.223811
	-2.61167	2e-06	0.224051
	-2.61166	2e-06	0.224328
	-2.61165	2e-06	0.224523
	-2.61164	2e-06	0.224748
	-2.61163	2e-06	0.225
	-2.61162	2e-06	0.225313
	-2.61161	2e-06	0.225433
	-2.6116	2e-06	0.225721
	-2.61159	2e-06	0.225941
	-2.61158	2e-06	0.226157
	-2.61157	2e-06	0.226343
	-2.61156	2e-06	0.226469
	-2.61155	2e-06	0.226629
	-2.61154	2e-06	0.226902
	-2.61153	2e-06	0.227185
	-2.61152	2e-06	0.227409
	-2.61151	2e-06	0.227654
	-2.6115	2e-06	0.227858
	-2.61149	2e-06	0.227983
	-2.61148	2e-06	0.228189
	-2.61147	2e-06	0.228481
	-2.61146	2e-06	0.228772
	-2.61145	2e-06	0.228999
	-2.61144	2e-06	0.229191
	-2.61143	2e-06	0.229372
	-2.61142	2e-06	0.229648
	-2.61141	2e-06	0.229949
	-2.6114	2e-06	0.230232
	-2.61139	2e-06	0.230524
	-2.61138	2e-06	0.23083
	-2.61137	2e-06	0.231191
	-2.61136	2e-06	0.231365
	-2.61135	2e-06	0.231548
	-2.61134	2e-06	0.231756
	-2.61133	2e-06	0.232112
	-2.61132	2e-06	0.232333
	-2.61131	2e-06	0.232589
	-2.6113	2e-06	0.232811
	-2.61129	2e-06	0.23329
	-2.61128	2e-06	0.233492
	-2.61127	2e-06	0.233779
	-2.61126	2e-06	0.234085
	-2.61125	2e-06	0.234339
	-2.61124	2e-06	0.234601
	-2.61123	2e-06	0.234973
	-2.61122	2e-06	0.235164
	-2.61121	2e-06	0.235573
	-2.6112	2e-06	0.235863
	-2.61119	2e-06	0.236128
	-2.61118	2e-06	0.236459
	-2.61117	2e-06	0.236907
	-2.61116	2e-06	0.23724
	-2.61115	2e-06	0.237507
	-2.61114	2e-06	0.237777
	-2.61113	2e-06	0.238065
	-2.61112	2e-06	0.238237
	-2.61111	2e-06	0.238554
	-2.6111	2e-06	0.238798
	-2.61109	2e-06	0.239134
	-2.61108	2e-06	0.239286
	-2.61107	2e-06	0.239518
	-2.61106	2e-06	0.239758
	-2.61105	2e-06	0.240018
	-2.61104	2e-06	0.240221
	-2.61103	2e-06	0.240546
	-2.61102	2e-06	0.240779
	-2.61101	2e-06	0.24108
	-2.611	2e-06	0.241354
	-2.61099	2e-06	0.241698
	-2.61098	2e-06	0.241949
	-2.61097	2e-06	0.242324
	-2.61096	2e-06	0.242584
	-2.61095	2e-06	0.242828
	-2.61094	2e-06	0.243064
	-2.61093	2e-06	0.243344
	-2.61092	2e-06	0.24371
	-2.61091	2e-06	0.244167
	-2.6109	2e-06	0.244433
	-2.61089	2e-06	0.244697
	-2.61088	2e-06	0.244807
	-2.61087	2e-06	0.245138
	-2.61086	2e-06	0.245574
	-2.61085	2e-06	0.246003
	-2.61084	2e-06	0.24632
	-2.61083	2e-06	0.246633
	-2.61082	2e-06	0.247066
	-2.61081	2e-06	0.247476
	-2.6108	2e-06	0.247759
	-2.61079	2e-06	0.247989
	-2.61078	2e-06	0.248307
	-2.61077	2e-06	0.24867
	-2.61076	2e-06	0.248922
	-2.61075	2e-06	0.249248
	-2.61074	2e-06	0.249581
	-2.61073	2e-06	0.249944
	-2.61072	2e-06	0.250221
	-2.61071	2e-06	0.250648
	-2.6107	2e-06	0.250978
	-2.61069	2e-06	0.251311
	-2.61068	2e-06	0.251649
	-2.61067	2e-06	0.251933
	-2.61066	2e-06	0.252277
	-2.61065	2e-06	0.252559
	-2.61064	2e-06	0.252838
	-2.61063	2e-06	0.252959
	-2.61062	2e-06	0.253384
	-2.61061	2e-06	0.253769
	-2.6106	2e-06	0.254174
	-2.61059	2e-06	0.254487
	-2.61058	2e-06	0.254808
	-2.61057	2e-06	0.255181
	-2.61056	2e-06	0.255584
	-2.61055	2e-06	0.255849
	-2.61054	2e-06	0.256248
	-2.61053	2e-06	0.256639
	-2.61052	2e-06	0.25702
	-2.61051	2e-06	0.257405
	-2.6105	2e-06	0.25787
	-2.61049	2e-06	0.258284
	-2.61048	2e-06	0.258628
	-2.61047	2e-06	0.259025
	-2.61046	2e-06	0.259386
	-2.61045	2e-06	0.259767
	-2.61044	2e-06	0.260214
	-2.61043	2e-06	0.260462
	-2.61042	2e-06	0.260943
	-2.61041	2e-06	0.261312
	-2.6104	2e-06	0.261736
	-2.61039	2e-06	0.262072
	-2.61038	2e-06	0.262351
	-2.61037	2e-06	0.262842
	-2.61036	2e-06	0.263268
	-2.61035	2e-06	0.2637
	-2.61034	2e-06	0.26399
	-2.61033	2e-06	0.264396
	-2.61032	2e-06	0.264801
	-2.61031	2e-06	0.265198
	-2.6103	2e-06	0.265649
	-2.61029	2e-06	0.266058
	-2.61028	2e-06	0.266355
	-2.61027	2e-06	0.266683
	-2.61026	2e-06	0.267086
	-2.61025	2e-06	0.267431
	-2.61024	2e-06	0.267718
	-2.61023	2e-06	0.268136
	-2.61022	2e-06	0.268423
	-2.61021	2e-06	0.268872
	-2.6102	2e-06	0.269208
	-2.61019	2e-06	0.269648
	-2.61018	2e-06	0.270067
	-2.61017	2e-06	0.270475
	-2.61016	2e-06	0.270837
	-2.61015	2e-06	0.271288
	-2.61014	2e-06	0.271688
	-2.61013	2e-06	0.272215
	-2.61012	2e-06	0.272617
	-2.61011	2e-06	0.273144
	-2.6101	2e-06	0.273544
	-2.61009	2e-06	0.274071
	-2.61008	2e-06	0.274506
	-2.61007	2e-06	0.275013
	-2.61006	2e-06	0.275518
	-2.61005	2e-06	0.276044
	-2.61004	2e-06	0.27654
	-2.61003	2e-06	0.277044
	-2.61002	2e-06	0.277444
	-2.61001	2e-06	0.278095
	-2.61	2e-06	0.278678
	-2.60999	2e-06	0.279186
	-2.60998	2e-06	0.279655
	-2.60997	2e-06	0.280113
	-2.60996	2e-06	0.2806
	-2.60995	2e-06	0.281151
	-2.60994	2e-06	0.281719
	-2.60993	2e-06	0.282248
	-2.60992	2e-06	0.282706
	-2.60991	2e-06	0.283255
	-2.6099	2e-06	0.283752
	-2.60989	2e-06	0.284315
	-2.60988	2e-06	0.284813
	-2.60987	2e-06	0.285213
	-2.60986	2e-06	0.285602
	-2.60985	2e-06	0.286092
	-2.60984	2e-06	0.286518
	-2.60983	2e-06	0.286787
	-2.60982	2e-06	0.287203
	-2.60981	2e-06	0.287757
	-2.6098	2e-06	0.288328
	-2.60979	2e-06	0.288745
	-2.60978	2e-06	0.289202
	-2.60977	2e-06	0.2897
	-2.60976	2e-06	0.290205
	-2.60975	2e-06	0.290659
	-2.60974	2e-06	0.291134
	-2.60973	2e-06	0.291714
	-2.60972	2e-06	0.292107
	-2.60971	2e-06	0.29259
	-2.6097	2e-06	0.293039
	-2.60969	2e-06	0.293721
	-2.60968	2e-06	0.294248
	-2.60967	2e-06	0.294802
	-2.60966	2e-06	0.295283
	-2.60965	2e-06	0.295806
	-2.60964	2e-06	0.29643
	-2.60963	2e-06	0.296993
	-2.60962	2e-06	0.297492
	-2.60961	2e-06	0.298001
	-2.6096	2e-06	0.298528
	-2.60959	2e-06	0.299039
	-2.60958	2e-06	0.299575
	-2.60957	2e-06	0.300108
	-2.60956	2e-06	0.300751
	-2.60955	2e-06	0.301347
	-2.60954	2e-06	0.301848
	-2.60953	2e-06	0.302318
	-2.60952	2e-06	0.302772
	-2.60951	2e-06	0.303301
	-2.6095	2e-06	0.303847
	-2.60949	2e-06	0.304303
	-2.60948	2e-06	0.304702
	-2.60947	2e-06	0.305197
	-2.60946	2e-06	0.30576
	-2.60945	2e-06	0.306208
	-2.60944	2e-06	0.306793
	-2.60943	2e-06	0.307284
	-2.60942	2e-06	0.307722
	-2.60941	2e-06	0.308143
	-2.6094	2e-06	0.308624
	-2.60939	2e-06	0.309185
	-2.60938	2e-06	0.309727
	-2.60937	2e-06	0.31022
	-2.60936	2e-06	0.310679
	-2.60935	2e-06	0.311145
	-2.60934	2e-06	0.311562
	-2.60933	2e-06	0.312063
	-2.60932	2e-06	0.312819
	-2.60931	2e-06	0.313314
	-2.6093	2e-06	0.313871
	-2.60929	2e-06	0.314374
	-2.60928	2e-06	0.31484
	-2.60927	2e-06	0.315304
	-2.60926	2e-06	0.315884
	-2.60925	2e-06	0.316418
	-2.60924	2e-06	0.316814
	-2.60923	2e-06	0.317282
	-2.60922	2e-06	0.317711
	-2.60921	2e-06	0.318282
	-2.6092	2e-06	0.318707
	-2.60919	2e-06	0.319168
	-2.60918	2e-06	0.319673
	-2.60917	2e-06	0.320076
	-2.60916	2e-06	0.320431
	-2.60915	2e-06	0.320918
	-2.60914	2e-06	0.321314
	-2.60913	2e-06	0.321848
	-2.60912	2e-06	0.32226
	-2.60911	2e-06	0.322671
	-2.6091	2e-06	0.323044
	-2.60909	2e-06	0.323455
	-2.60908	2e-06	0.323835
	-2.60907	2e-06	0.324277
	-2.60906	2e-06	0.32468
	-2.60905	2e-06	0.325035
	-2.60904	2e-06	0.325356
	-2.60903	2e-06	0.325708
	-2.60902	2e-06	0.325949
	-2.60901	2e-06	0.326254
	-2.609	2e-06	0.326643
	-2.60899	2e-06	0.327074
	-2.60898	2e-06	0.327452
	-2.60897	2e-06	0.327789
	-2.60896	2e-06	0.32814
	-2.60895	2e-06	0.328506
	-2.60894	2e-06	0.328876
	-2.60893	2e-06	0.329178
	-2.60892	2e-06	0.329431
	-2.60891	2e-06	0.329737
	-2.6089	2e-06	0.330044
	-2.60889	2e-06	0.330381
	-2.60888	2e-06	0.330701
	-2.60887	2e-06	0.331079
	-2.60886	2e-06	0.331416
	-2.60885	2e-06	0.331779
	-2.60884	2e-06	0.332202
	-2.60883	2e-06	0.332599
	-2.60882	2e-06	0.332945
	-2.60881	2e-06	0.333253
	-2.6088	2e-06	0.333546
	-2.60879	2e-06	0.333842
	-2.60878	2e-06	0.334145
	-2.60877	2e-06	0.334474
	-2.60876	2e-06	0.334817
	-2.60875	2e-06	0.335119
	-2.60874	2e-06	0.335236
	-2.60873	2e-06	0.335535
	-2.60872	2e-06	0.335745
	-2.60871	2e-06	0.336228
	-2.6087	2e-06	0.336393
	-2.60869	2e-06	0.336649
	-2.60868	2e-06	0.336831
	-2.60867	2e-06	0.337079
	-2.60866	2e-06	0.337293
	-2.60865	2e-06	0.337653
	-2.60864	2e-06	0.33787
	-2.60863	2e-06	0.338132
	-2.60862	2e-06	0.338277
	-2.60861	2e-06	0.338457
	-2.6086	2e-06	0.33866
	-2.60859	2e-06	0.338932
	-2.60858	2e-06	0.33918
	-2.60857	2e-06	0.339359
	-2.60856	2e-06	0.339405
	-2.60855	2e-06	0.339442
	-2.60854	2e-06	0.339627
	-2.60853	2e-06	0.339917
	-2.60852	2e-06	0.340419
	-2.60851	2e-06	0.340586
	-2.6085	2e-06	0.340838
	-2.60849	2e-06	0.34107
	-2.60848	2e-06	0.341216
	-2.60847	2e-06	0.341364
	-2.60846	2e-06	0.341627
	-2.60845	2e-06	0.34187
	-2.60844	2e-06	0.341958
	-2.60843	2e-06	0.342133
	-2.60842	2e-06	0.342308
	-2.60841	2e-06	0.342447
	-2.6084	2e-06	0.342598
	-2.60839	2e-06	0.342729
	-2.60838	2e-06	0.342864
	-2.60837	2e-06	0.343034
	-2.60836	2e-06	0.343172
	-2.60835	2e-06	0.343393
	-2.60834	2e-06	0.343516
	-2.60833	2e-06	0.343451
	-2.60832	2e-06	0.343568
	-2.60831	2e-06	0.3436
	-2.6083	2e-06	0.343696
	-2.60829	2e-06	0.343784
	-2.60828	2e-06	0.34402
	-2.60827	2e-06	0.344084
	-2.60826	2e-06	0.344195
	-2.60825	2e-06	0.344356
	-2.60824	2e-06	0.344403
	-2.60823	2e-06	0.344501
	-2.60822	2e-06	0.344626
	-2.60821	2e-06	0.344698
	-2.6082	2e-06	0.344841
	-2.60819	2e-06	0.344796
	-2.60818	2e-06	0.344989
	-2.60817	2e-06	0.345076
	-2.60816	2e-06	0.345155
	-2.60815	2e-06	0.345312
	-2.60814	2e-06	0.345357
	-2.60813	2e-06	0.345422
	-2.60812	2e-06	0.345509
	-2.60811	2e-06	0.345543
	-2.6081	2e-06	0.345548
	-2.60809	2e-06	0.345641
	-2.60808	2e-06	0.345689
	-2.60807	2e-06	0.345813
	-2.60806	2e-06	0.345828
	-2.60805	2e-06	0.34591
	-2.60804	2e-06	0.345872
	-2.60803	2e-06	0.345909
	-2.60802	2e-06	0.34594
	-2.60801	2e-06	0.346014
	-2.608	2e-06	0.345981
	-2.60799	2e-06	0.346024
	-2.60798	2e-06	0.346053
	-2.60797	2e-06	0.346117
	-2.60796	2e-06	0.346219
	-2.60795	2e-06	0.346218
	-2.60794	2e-06	0.346232
	-2.60793	2e-06	0.346207
	-2.60792	2e-06	0.346213
	-2.60791	2e-06	0.346283
	-2.6079	2e-06	0.346275
	-2.60789	2e-06	0.346316
	-2.60788	2e-06	0.346312
	-2.60787	2e-06	0.3463
	-2.60786	2e-06	0.346302
	-2.60785	2e-06	0.346406
	-2.60784	2e-06	0.34638
	-2.60783	2e-06	0.346394
	-2.60782	2e-06	0.346433
	-2.60781	2e-06	0.346545
	-2.6078	2e-06	0.346518
	-2.60779	2e-06	0.346523
	-2.60778	2e-06	0.346588
	-2.60777	2e-06	0.34663
	-2.60776	2e-06	0.346624
	-2.60775	2e-06	0.346773
	-2.60774	2e-06	0.346709
	-2.60773	2e-06	0.346816
	-2.60772	2e-06	0.346719
	-2.60771	2e-06	0.346663
	-2.6077	2e-06	0.346625
	-2.60769	2e-06	0.34659
	-2.60768	2e-06	0.346534
	-2.60767	2e-06	0.346617
	-2.60766	2e-06	0.346492
	-2.60765	2e-06	0.346457
	-2.60764	2e-06	0.346451
	-2.60763	2e-06	0.346419
	-2.60762	2e-06	0.346427
	-2.60761	2e-06	0.3464
	-2.6076	2e-06	0.346348
	-2.60759	2e-06	0.346369
	-2.60758	2e-06	0.346282
	-2.60757	2e-06	0.346262
	-2.60756	2e-06	0.346327
	-2.60755	2e-06	0.34633
	-2.60754	2e-06	0.346215
	-2.60753	2e-06	0.345934
	-2.60752	2e-06	0.34594
	-2.60751	2e-06	0.345848
	-2.6075	2e-06	0.345795
	-2.60749	2e-06	0.345761
	-2.60748	2e-06	0.345762
	-2.60747	2e-06	0.345682
	-2.60746	2e-06	0.34561
	-2.60745	2e-06	0.345575
	-2.60744	2e-06	0.345524
	-2.60743	2e-06	0.345497
	-2.60742	2e-06	0.345475
	-2.60741	2e-06	0.345422
	-2.6074	2e-06	0.345368
	-2.60739	2e-06	0.345316
	-2.60738	2e-06	0.345216
	-2.60737	2e-06	0.345112
	-2.60736	2e-06	0.34517
	-2.60735	2e-06	0.345146
	-2.60734	2e-06	0.345146
	-2.60733	2e-06	0.345009
	-2.60732	2e-06	0.34497
	-2.60731	2e-06	0.344943
	-2.6073	2e-06	0.345106
	-2.60729	2e-06	0.345051
	-2.60728	2e-06	0.345058
	-2.60727	2e-06	0.344952
	-2.60726	2e-06	0.344871
	-2.60725	2e-06	0.344915
	-2.60724	2e-06	0.34492
	-2.60723	2e-06	0.344876
	-2.60722	2e-06	0.344871
	-2.60721	2e-06	0.344769
	-2.6072	2e-06	0.344734
	-2.60719	2e-06	0.344698
	-2.60718	2e-06	0.344706
	-2.60717	2e-06	0.344651
	-2.60716	2e-06	0.34462
	-2.60715	2e-06	0.344532
	-2.60714	2e-06	0.344461
	-2.60713	2e-06	0.344411
	-2.60712	2e-06	0.344427
	-2.60711	2e-06	0.344447
	-2.6071	2e-06	0.344374
	-2.60709	2e-06	0.344332
	-2.60708	2e-06	0.344159
	-2.60707	2e-06	0.344023
	-2.60706	2e-06	0.343945
	-2.60705	2e-06	0.344014
	-2.60704	2e-06	0.344067
	-2.60703	2e-06	0.344001
	-2.60702	2e-06	0.343904
	-2.60701	2e-06	0.343851
	-2.607	2e-06	0.343768
	-2.60699	2e-06	0.34373
	-2.60698	2e-06	0.34366
	-2.60697	2e-06	0.343486
	-2.60696	2e-06	0.343405
	-2.60695	2e-06	0.343328
	-2.60694	2e-06	0.343429
	-2.60693	2e-06	0.343371
	-2.60692	2e-06	0.343368
	-2.60691	2e-06	0.34338
	-2.6069	2e-06	0.343343
	-2.60689	2e-06	0.343373
	-2.60688	2e-06	0.343374
	-2.60687	2e-06	0.343318
	-2.60686	2e-06	0.343222
	-2.60685	2e-06	0.34317
	-2.60684	2e-06	0.343016
	-2.60683	2e-06	0.342856
	-2.60682	2e-06	0.34273
	-2.60681	2e-06	0.342739
	-2.6068	2e-06	0.342751
	-2.60679	2e-06	0.34264
	-2.60678	2e-06	0.34252
	-2.60677	2e-06	0.342421
	-2.60676	2e-06	0.342292
	-2.60675	2e-06	0.342276
	-2.60674	2e-06	0.342192
	-2.60673	2e-06	0.342054
	-2.60672	2e-06	0.342073
	-2.60671	2e-06	0.342021
	-2.6067	2e-06	0.341947
	-2.60669	2e-06	0.34198
	-2.60668	2e-06	0.341937
	-2.60667	2e-06	0.341965
	-2.60666	2e-06	0.341841
	-2.60665	2e-06	0.34171
	-2.60664	2e-06	0.341647
	-2.60663	2e-06	0.341595
	-2.60662	2e-06	0.341531
	-2.60661	2e-06	0.3414
	-2.6066	2e-06	0.341276
	-2.60659	2e-06	0.341098
	-2.60658	2e-06	0.341055
	-2.60657	2e-06	0.341053
	-2.60656	2e-06	0.341032
	-2.60655	2e-06	0.340993
	-2.60654	2e-06	0.340825
	-2.60653	2e-06	0.340664
	-2.60652	2e-06	0.340635
	-2.60651	2e-06	0.340644
	-2.6065	2e-06	0.340615
	-2.60649	2e-06	0.340548
	-2.60648	2e-06	0.340608
	-2.60647	2e-06	0.340671
	-2.60646	2e-06	0.340562
	-2.60645	2e-06	0.340599
	-2.60644	2e-06	0.340514
	-2.60643	2e-06	0.340405
	-2.60642	2e-06	0.340306
	-2.60641	2e-06	0.340167
	-2.6064	2e-06	0.340154
	-2.60639	2e-06	0.340156
	-2.60638	2e-06	0.340145
	-2.60637	2e-06	0.34003
	-2.60636	2e-06	0.339988
	-2.60635	2e-06	0.339892
	-2.60634	2e-06	0.339885
	-2.60633	2e-06	0.339812
	-2.60632	2e-06	0.339873
	-2.60631	2e-06	0.339694
	-2.6063	2e-06	0.339595
	-2.60629	2e-06	0.339459
	-2.60628	2e-06	0.339399
	-2.60627	2e-06	0.33937
	-2.60626	2e-06	0.33934
	-2.60625	2e-06	0.339346
	-2.60624	2e-06	0.339281
	-2.60623	2e-06	0.33923
	-2.60622	2e-06	0.339144
	-2.60621	2e-06	0.339081
	-2.6062	2e-06	0.339058
	-2.60619	2e-06	0.338986
	-2.60618	2e-06	0.33898
	-2.60617	2e-06	0.338903
	-2.60616	2e-06	0.338954
	-2.60615	2e-06	0.338923
	-2.60614	2e-06	0.338847
	-2.60613	2e-06	0.338834
	-2.60612	2e-06	0.338821
	-2.60611	2e-06	0.33884
	-2.6061	2e-06	0.338708
	-2.60609	2e-06	0.338663
	-2.60608	2e-06	0.338712
	-2.60607	2e-06	0.338743
	-2.60606	2e-06	0.338716
	-2.60605	2e-06	0.338622
	-2.60604	2e-06	0.338634
	-2.60603	2e-06	0.338543
	-2.60602	2e-06	0.338478
	-2.60601	2e-06	0.33846
	-2.606	2e-06	0.338484
	-2.60599	2e-06	0.338393
	-2.60598	2e-06	0.338414
	-2.60597	2e-06	0.338264
	-2.60596	2e-06	0.338245
	-2.60595	2e-06	0.338165
	-2.60594	2e-06	0.338171
	-2.60593	2e-06	0.338172
	-2.60592	2e-06	0.337995
	-2.60591	2e-06	0.337871
	-2.6059	2e-06	0.337767
	-2.60589	2e-06	0.337695
	-2.60588	2e-06	0.337755
	-2.60587	2e-06	0.337696
	-2.60586	2e-06	0.337637
	-2.60585	2e-06	0.337601
	-2.60584	2e-06	0.33763
	-2.60583	2e-06	0.337764
	-2.60582	2e-06	0.337504
	-2.60581	2e-06	0.337308
	-2.6058	2e-06	0.33719
	-2.60579	2e-06	0.337091
	-2.60578	2e-06	0.337047
	-2.60577	2e-06	0.33702
	-2.60576	2e-06	0.337077
	-2.60575	2e-06	0.337029
	-2.60574	2e-06	0.337041
	-2.60573	2e-06	0.336791
	-2.60572	2e-06	0.336817
	-2.60571	2e-06	0.336783
	-2.6057	2e-06	0.336769
	-2.60569	2e-06	0.336638
	-2.60568	2e-06	0.336546
	-2.60567	2e-06	0.336502
	-2.60566	2e-06	0.336407
	-2.60565	2e-06	0.336477
	-2.60564	2e-06	0.336534
	-2.60563	2e-06	0.336624
	-2.60562	2e-06	0.336619
	-2.60561	2e-06	0.336584
	-2.6056	2e-06	0.336777
	-2.60559	2e-06	0.336746
	-2.60558	2e-06	0.336771
	-2.60557	2e-06	0.336722
	-2.60556	2e-06	0.336731
	-2.60555	2e-06	0.336649
	-2.60554	2e-06	0.336669
	-2.60553	2e-06	0.33662
	-2.60552	2e-06	0.336623
	-2.60551	2e-06	0.336586
	-2.6055	2e-06	0.336584
	-2.60549	2e-06	0.336393
	-2.60548	2e-06	0.336181
	-2.60547	2e-06	0.336168
	-2.60546	2e-06	0.336067
	-2.60545	2e-06	0.336097
	-2.60544	2e-06	0.336129
	-2.60543	2e-06	0.336136
	-2.60542	2e-06	0.336124
	-2.60541	2e-06	0.335988
	-2.6054	2e-06	0.335917
	-2.60539	2e-06	0.335898
	-2.60538	2e-06	0.335851
	-2.60537	2e-06	0.3358
	-2.60536	2e-06	0.335722
	-2.60535	2e-06	0.335663
	-2.60534	2e-06	0.335664
	-2.60533	2e-06	0.335628
	-2.60532	2e-06	0.335604
	-2.60531	2e-06	0.335581
	-2.6053	2e-06	0.335535
	-2.60529	2e-06	0.335564
	-2.60528	2e-06	0.335575
	-2.60527	2e-06	0.335495
	-2.60526	2e-06	0.335411
	-2.60525	2e-06	0.335331
	-2.60524	2e-06	0.335289
	-2.60523	2e-06	0.335346
	-2.60522	2e-06	0.335284
	-2.60521	2e-06	0.335226
	-2.6052	2e-06	0.3352
	-2.60519	2e-06	0.335181
	-2.60518	2e-06	0.335032
	-2.60517	2e-06	0.33488
	-2.60516	2e-06	0.334805
	-2.60515	2e-06	0.334776
	-2.60514	2e-06	0.33474
	-2.60513	2e-06	0.334661
	-2.60512	2e-06	0.334723
	-2.60511	2e-06	0.334727
	-2.6051	2e-06	0.33469
	-2.60509	2e-06	0.334693
	-2.60508	2e-06	0.334609
	-2.60507	2e-06	0.334602
	-2.60506	2e-06	0.334528
	-2.60505	2e-06	0.334441
	-2.60504	2e-06	0.334521
	-2.60503	2e-06	0.334444
	-2.60502	2e-06	0.334473
	-2.60501	2e-06	0.334388
	-2.605	2e-06	0.33436
	-2.60499	2e-06	0.334202
	-2.60498	2e-06	0.334251
	-2.60497	2e-06	0.334221
	-2.60496	2e-06	0.334166
	-2.60495	2e-06	0.334145
	-2.60494	2e-06	0.334057
	-2.60493	2e-06	0.334051
	-2.60492	2e-06	0.33411
	-2.60491	2e-06	0.334058
	-2.6049	2e-06	0.334059
	-2.60489	2e-06	0.333907
	-2.60488	2e-06	0.333949
	-2.60487	2e-06	0.333854
	-2.60486	2e-06	0.333797
	-2.60485	2e-06	0.333712
	-2.60484	2e-06	0.333535
	-2.60483	2e-06	0.333712
	-2.60482	2e-06	0.333802
	-2.60481	2e-06	0.333737
	-2.6048	2e-06	0.333762
	-2.60479	2e-06	0.333718
	-2.60478	2e-06	0.333716
	-2.60477	2e-06	0.333614
	-2.60476	2e-06	0.33359
	-2.60475	2e-06	0.333492
	-2.60474	2e-06	0.333506
	-2.60473	2e-06	0.33334
	-2.60472	2e-06	0.33339
	-2.60471	2e-06	0.33331
	-2.6047	2e-06	0.333319
	-2.60469	2e-06	0.333274
	-2.60468	2e-06	0.333313
	-2.60467	2e-06	0.333353
	-2.60466	2e-06	0.333245
	-2.60465	2e-06	0.333174
	-2.60464	2e-06	0.33307
	-2.60463	2e-06	0.332935
	-2.60462	2e-06	0.332871
	-2.60461	2e-06	0.332802
	-2.6046	2e-06	0.332827
	-2.60459	2e-06	0.332779
	-2.60458	2e-06	0.332666
	-2.60457	2e-06	0.332575
	-2.60456	2e-06	0.332563
	-2.60455	2e-06	0.332512
	-2.60454	2e-06	0.332549
	-2.60453	2e-06	0.332447
	-2.60452	2e-06	0.33252
	-2.60451	2e-06	0.332518
	-2.6045	2e-06	0.332542
	-2.60449	2e-06	0.332564
	-2.60448	2e-06	0.3326
	-2.60447	2e-06	0.332601
	-2.60446	2e-06	0.332576
	-2.60445	2e-06	0.332539
	-2.60444	2e-06	0.332452
	-2.60443	2e-06	0.332426
	-2.60442	2e-06	0.332475
	-2.60441	2e-06	0.332473
	-2.6044	2e-06	0.332476
	-2.60439	2e-06	0.332449
	-2.60438	2e-06	0.332314
	-2.60437	2e-06	0.332278
	-2.60436	2e-06	0.332269
	-2.60435	2e-06	0.332263
	-2.60434	2e-06	0.332101
	-2.60433	2e-06	0.332089
	-2.60432	2e-06	0.33189
	-2.60431	2e-06	0.331881
	-2.6043	2e-06	0.331868
	-2.60429	2e-06	0.331787
	-2.60428	2e-06	0.331794
	-2.60427	2e-06	0.331709
	-2.60426	2e-06	0.331697
	-2.60425	2e-06	0.331601
	-2.60424	2e-06	0.331457
	-2.60423	2e-06	0.331474
	-2.60422	2e-06	0.331431
	-2.60421	2e-06	0.331395
	-2.6042	2e-06	0.331286
	-2.60419	2e-06	0.331311
	-2.60418	2e-06	0.33129
	-2.60417	2e-06	0.33129
	-2.60416	2e-06	0.331316
	-2.60415	2e-06	0.331242
	-2.60414	2e-06	0.33117
	-2.60413	2e-06	0.330893
	-2.60412	2e-06	0.330838
	-2.60411	2e-06	0.330867
	-2.6041	2e-06	0.330779
	-2.60409	2e-06	0.330676
	-2.60408	2e-06	0.330543
	-2.60407	2e-06	0.330485
	-2.60406	2e-06	0.330467
	-2.60405	2e-06	0.330359
	-2.60404	2e-06	0.330358
	-2.60403	2e-06	0.330264
	-2.60402	2e-06	0.330111
	-2.60401	2e-06	0.330009
	-2.604	2e-06	0.329997
	-2.60399	2e-06	0.330005
	-2.60398	2e-06	0.329978
	-2.60397	2e-06	0.329986
	-2.60396	2e-06	0.329944
	-2.60395	2e-06	0.329853
	-2.60394	2e-06	0.329789
	-2.60393	2e-06	0.329781
	-2.60392	2e-06	0.32976
	-2.60391	2e-06	0.329741
	-2.6039	2e-06	0.329717
	-2.60389	2e-06	0.32956
	-2.60388	2e-06	0.329436
	-2.60387	2e-06	0.329443
	-2.60386	2e-06	0.329415
	-2.60385	2e-06	0.329552
	-2.60384	2e-06	0.329468
	-2.60383	2e-06	0.329339
	-2.60382	2e-06	0.329351
	-2.60381	2e-06	0.329371
	-2.6038	2e-06	0.329379
	-2.60379	2e-06	0.32931
	-2.60378	2e-06	0.329314
	-2.60377	2e-06	0.329219
	-2.60376	2e-06	0.329102
	-2.60375	2e-06	0.329123
	-2.60374	2e-06	0.329143
	-2.60373	2e-06	0.329106
	-2.60372	2e-06	0.32903
	-2.60371	2e-06	0.328985
	-2.6037	2e-06	0.328902
	-2.60369	2e-06	0.328803
	-2.60368	2e-06	0.32883
	-2.60367	2e-06	0.328828
	-2.60366	2e-06	0.328744
	-2.60365	2e-06	0.328716
	-2.60364	2e-06	0.328729
	-2.60363	2e-06	0.328701
	-2.60362	2e-06	0.328613
	-2.60361	2e-06	0.328463
	-2.6036	2e-06	0.32832
	-2.60359	2e-06	0.32826
	-2.60358	2e-06	0.32817
	-2.60357	2e-06	0.328173
	-2.60356	2e-06	0.32813
	-2.60355	2e-06	0.328012
	-2.60354	2e-06	0.328046
	-2.60353	2e-06	0.327827
	-2.60352	2e-06	0.327608
	-2.60351	2e-06	0.327477
	-2.6035	2e-06	0.327441
	-2.60349	2e-06	0.327324
	-2.60348	2e-06	0.327283
	-2.60347	2e-06	0.327231
	-2.60346	2e-06	0.327103
	-2.60345	2e-06	0.327089
	-2.60344	2e-06	0.32707
	-2.60343	2e-06	0.326988
	-2.60342	2e-06	0.326976
	-2.60341	2e-06	0.326848
	-2.6034	2e-06	0.326688
	-2.60339	2e-06	0.326678
	-2.60338	2e-06	0.326637
	-2.60337	2e-06	0.326584
	-2.60336	2e-06	0.326516
	-2.60335	2e-06	0.326453
	-2.60334	2e-06	0.326297
	-2.60333	2e-06	0.326318
	-2.60332	2e-06	0.326302
	-2.60331	2e-06	0.32616
	-2.6033	2e-06	0.326085
	-2.60329	2e-06	0.326076
	-2.60328	2e-06	0.326011
	-2.60327	2e-06	0.325824
	-2.60326	2e-06	0.325861
	-2.60325	2e-06	0.325762
	-2.60324	2e-06	0.325696
	-2.60323	2e-06	0.325509
	-2.60322	2e-06	0.325435
	-2.60321	2e-06	0.325272
	-2.6032	2e-06	0.325361
	-2.60319	2e-06	0.325324
	-2.60318	2e-06	0.325305
	-2.60317	2e-06	0.325194
	-2.60316	2e-06	0.325075
	-2.60315	2e-06	0.325011
	-2.60314	2e-06	0.324974
	-2.60313	2e-06	0.324936
	-2.60312	2e-06	0.324813
	-2.60311	2e-06	0.324783
	-2.6031	2e-06	0.324762
	-2.60309	2e-06	0.324747
	-2.60308	2e-06	0.324885
	-2.60307	2e-06	0.324878
	-2.60306	2e-06	0.324848
	-2.60305	2e-06	0.324865
	-2.60304	2e-06	0.324882
	-2.60303	2e-06	0.324928
	-2.60302	2e-06	0.324958
	-2.60301	2e-06	0.325034
	-2.603	2e-06	0.32483
	-2.60299	2e-06	0.324747
	-2.60298	2e-06	0.324635
	-2.60297	2e-06	0.324618
	-2.60296	2e-06	0.324574
	-2.60295	2e-06	0.324615
	-2.60294	2e-06	0.324529
	-2.60293	2e-06	0.324491
	-2.60292	2e-06	0.324373
	-2.60291	2e-06	0.324338
	-2.6029	2e-06	0.324361
	-2.60289	2e-06	0.324417
	-2.60288	2e-06	0.324325
	-2.60287	2e-06	0.324363
	-2.60286	2e-06	0.324102
	-2.60285	2e-06	0.324027
	-2.60284	2e-06	0.323951
	-2.60283	2e-06	0.32392
	-2.60282	2e-06	0.323765
	-2.60281	2e-06	0.32374
	-2.6028	2e-06	0.323684
	-2.60279	2e-06	0.323588
	-2.60278	2e-06	0.323522
	-2.60277	2e-06	0.32358
	-2.60276	2e-06	0.3235
	-2.60275	2e-06	0.323419
	-2.60274	2e-06	0.32333
	-2.60273	2e-06	0.32333
	-2.60272	2e-06	0.323263
	-2.60271	2e-06	0.323238
	-2.6027	2e-06	0.323285
	-2.60269	2e-06	0.323187
	-2.60268	2e-06	0.323087
	-2.60267	2e-06	0.323078
	-2.60266	2e-06	0.322998
	-2.60265	2e-06	0.323033
	-2.60264	2e-06	0.323006
	-2.60263	2e-06	0.322943
	-2.60262	2e-06	0.322955
	-2.60261	2e-06	0.322898
	-2.6026	2e-06	0.322833
	-2.60259	2e-06	0.322821
	-2.60258	2e-06	0.322817
	-2.60257	2e-06	0.322748
	-2.60256	2e-06	0.322777
	-2.60255	2e-06	0.322543
	-2.60254	2e-06	0.322538
	-2.60253	2e-06	0.322574
	-2.60252	2e-06	0.322633
	-2.60251	2e-06	0.322538
	-2.6025	2e-06	0.322566
	-2.60249	2e-06	0.322444
	-2.60248	2e-06	0.322287
	-2.60247	2e-06	0.322256
	-2.60246	2e-06	0.322212
	-2.60245	2e-06	0.322146
	-2.60244	2e-06	0.32214
	-2.60243	2e-06	0.322051
	-2.60242	2e-06	0.322067
	-2.60241	2e-06	0.322179
	-2.6024	2e-06	0.322201
	-2.60239	2e-06	0.322149
	-2.60238	2e-06	0.322159
	-2.60237	2e-06	0.322089
	-2.60236	2e-06	0.32203
	-2.60235	2e-06	0.322061
	-2.60234	2e-06	0.32213
	-2.60233	2e-06	0.322024
	-2.60232	2e-06	0.322145
	-2.60231	2e-06	0.322127
	-2.6023	2e-06	0.321898
	-2.60229	2e-06	0.321751
	-2.60228	2e-06	0.321876
	-2.60227	2e-06	0.321834
	-2.60226	2e-06	0.321825
	-2.60225	2e-06	0.321661
	-2.60224	2e-06	0.321712
	-2.60223	2e-06	0.321681
	-2.60222	2e-06	0.321808
	-2.60221	2e-06	0.32167
	-2.6022	2e-06	0.32167
	-2.60219	2e-06	0.321551
	-2.60218	2e-06	0.321425
	-2.60217	2e-06	0.321358
	-2.60216	2e-06	0.321336
	-2.60215	2e-06	0.321353
	-2.60214	2e-06	0.321319
	-2.60213	2e-06	0.321311
	-2.60212	2e-06	0.321255
	-2.60211	2e-06	0.321141
	-2.6021	2e-06	0.321116
	-2.60209	2e-06	0.32096
	-2.60208	2e-06	0.320932
	-2.60207	2e-06	0.320885
	-2.60206	2e-06	0.320739
	-2.60205	2e-06	0.320544
	-2.60204	2e-06	0.320408
	-2.60203	2e-06	0.320371
	-2.60202	2e-06	0.320211
	-2.60201	2e-06	0.320248
	-2.602	2e-06	0.32026
	-2.60199	2e-06	0.320166
	-2.60198	2e-06	0.320107
	-2.60197	2e-06	0.320068
	-2.60196	2e-06	0.320027
	-2.60195	2e-06	0.319901
	-2.60194	2e-06	0.319782
	-2.60193	2e-06	0.319699
	-2.60192	2e-06	0.3196
	-2.60191	2e-06	0.319527
	-2.6019	2e-06	0.319505
	-2.60189	2e-06	0.319534
	-2.60188	2e-06	0.319395
	-2.60187	2e-06	0.319319
	-2.60186	2e-06	0.319289
	-2.60185	2e-06	0.319373
	-2.60184	2e-06	0.319373
	-2.60183	2e-06	0.319381
	-2.60182	2e-06	0.319396
	-2.60181	2e-06	0.31932
	-2.6018	2e-06	0.319214
	-2.60179	2e-06	0.319207
	-2.60178	2e-06	0.319173
	-2.60177	2e-06	0.31921
	-2.60176	2e-06	0.319257
	-2.60175	2e-06	0.319198
	-2.60174	2e-06	0.319099
	-2.60173	2e-06	0.318981
	-2.60172	2e-06	0.318967
	-2.60171	2e-06	0.318888
	-2.6017	2e-06	0.318858
	-2.60169	2e-06	0.31879
	-2.60168	2e-06	0.318685
	-2.60167	2e-06	0.318647
	-2.60166	2e-06	0.318637
	-2.60165	2e-06	0.318544
	-2.60164	2e-06	0.318508
	-2.60163	2e-06	0.318438
	-2.60162	2e-06	0.318401
	-2.60161	2e-06	0.318436
	-2.6016	2e-06	0.318488
	-2.60159	2e-06	0.318443
	-2.60158	2e-06	0.318404
	-2.60157	2e-06	0.318351
	-2.60156	2e-06	0.318347
	-2.60155	2e-06	0.318345
	-2.60154	2e-06	0.318254
	-2.60153	2e-06	0.31812
	-2.60152	2e-06	0.318165
	-2.60151	2e-06	0.318088
	-2.6015	2e-06	0.31802
	-2.60149	2e-06	0.318069
	-2.60148	2e-06	0.318091
[truncated: 522,292+ more rows]

## Sheet: Figure 3c
	Fast spiking 80 Hz
Axis	x	y	y
Parameter	Time	Iin	Vmem
Unit	s	A	V
	-2.62142	2e-06	0.319833
	-2.62141	2e-06	0.32142
	-2.6214	2e-06	0.321714
	-2.62139	2e-06	0.322678
	-2.62138	2e-06	0.320182
	-2.62137	2e-06	0.320492
	-2.62136	2e-06	0.321053
	-2.62135	2e-06	0.320612
	-2.62134	2e-06	0.318484
	-2.62133	2e-06	0.318919
	-2.62132	2e-06	0.318861
	-2.62131	2e-06	0.318712
	-2.6213	2e-06	0.319556
	-2.62129	2e-06	0.320176
	-2.62128	2e-06	0.319984
	-2.62127	2e-06	0.319836
	-2.62126	2e-06	0.319826
	-2.62125	2e-06	0.320111
	-2.62124	2e-06	0.320318
	-2.62123	2e-06	0.320641
	-2.62122	2e-06	0.320291
	-2.62121	2e-06	0.320338
	-2.6212	2e-06	0.320611
	-2.62119	2e-06	0.3206
	-2.62118	2e-06	0.320261
	-2.62117	2e-06	0.320234
	-2.62116	2e-06	0.319725
	-2.62115	2e-06	0.319463
	-2.62114	2e-06	0.319451
	-2.62113	2e-06	0.319472
	-2.62112	2e-06	0.319471
	-2.62111	2e-06	0.319698
	-2.6211	2e-06	0.319651
	-2.62109	2e-06	0.319864
	-2.62108	2e-06	0.319797
	-2.62107	2e-06	0.32004
	-2.62106	2e-06	0.320057
	-2.62105	2e-06	0.319819
	-2.62104	2e-06	0.319744
	-2.62103	2e-06	0.319977
	-2.62102	2e-06	0.319902
	-2.62101	2e-06	0.319784
	-2.621	2e-06	0.31984
	-2.62099	2e-06	0.319999
	-2.62098	2e-06	0.319933
	-2.62097	2e-06	0.319825
	-2.62096	2e-06	0.319883
	-2.62095	2e-06	0.319627
	-2.62094	2e-06	0.31939
	-2.62093	2e-06	0.319271
	-2.62092	2e-06	0.319448
	-2.62091	2e-06	0.319332
	-2.6209	2e-06	0.319192
	-2.62089	2e-06	0.319065
	-2.62088	2e-06	0.3191
	-2.62087	2e-06	0.319078
	-2.62086	2e-06	0.31897
	-2.62085	2e-06	0.318924
	-2.62084	2e-06	0.319054
	-2.62083	2e-06	0.319061
	-2.62082	2e-06	0.319045
	-2.62081	2e-06	0.318901
	-2.6208	2e-06	0.31882
	-2.62079	2e-06	0.318788
	-2.62078	2e-06	0.318969
	-2.62077	2e-06	0.3184
	-2.62076	2e-06	0.31842
	-2.62075	2e-06	0.318765
	-2.62074	2e-06	0.318749
	-2.62073	2e-06	0.318794
	-2.62072	2e-06	0.318809
	-2.62071	2e-06	0.318772
	-2.6207	2e-06	0.318967
	-2.62069	2e-06	0.318919
	-2.62068	2e-06	0.318712
	-2.62067	2e-06	0.318664
	-2.62066	2e-06	0.318597
	-2.62065	2e-06	0.31838
	-2.62064	2e-06	0.318519
	-2.62063	2e-06	0.318398
	-2.62062	2e-06	0.318463
	-2.62061	2e-06	0.31829
	-2.6206	2e-06	0.318286
	-2.62059	2e-06	0.318107
	-2.62058	2e-06	0.318227
	-2.62057	2e-06	0.317809
	-2.62056	2e-06	0.317827
	-2.62055	2e-06	0.317673
	-2.62054	2e-06	0.317502
	-2.62053	2e-06	0.317478
	-2.62052	2e-06	0.317361
	-2.62051	2e-06	0.317304
	-2.6205	2e-06	0.3173
	-2.62049	2e-06	0.317278
	-2.62048	2e-06	0.317105
	-2.62047	2e-06	0.317135
	-2.62046	2e-06	0.317051
	-2.62045	2e-06	0.316997
	-2.62044	2e-06	0.317073
	-2.62043	2e-06	0.317054
	-2.62042	2e-06	0.31707
	-2.62041	2e-06	0.316862
	-2.6204	2e-06	0.316864
	-2.62039	2e-06	0.317038
	-2.62038	2e-06	0.317328
	-2.62037	2e-06	0.316991
	-2.62036	2e-06	0.31703
	-2.62035	2e-06	0.316962
	-2.62034	2e-06	0.316741
	-2.62033	2e-06	0.316631
	-2.62032	2e-06	0.316649
	-2.62031	2e-06	0.316599
	-2.6203	2e-06	0.316529
	-2.62029	2e-06	0.316366
	-2.62028	2e-06	0.316376
	-2.62027	2e-06	0.316222
	-2.62026	2e-06	0.316114
	-2.62025	2e-06	0.315971
	-2.62024	2e-06	0.315998
	-2.62023	2e-06	0.315926
	-2.62022	2e-06	0.315906
	-2.62021	2e-06	0.315521
	-2.6202	2e-06	0.315424
	-2.62019	2e-06	0.315401
	-2.62018	2e-06	0.315556
	-2.62017	2e-06	0.315403
	-2.62016	2e-06	0.315358
	-2.62015	2e-06	0.315232
	-2.62014	2e-06	0.315063
	-2.62013	2e-06	0.314906
	-2.62012	2e-06	0.314818
	-2.62011	2e-06	0.314878
	-2.6201	2e-06	0.31483
	-2.62009	2e-06	0.314745
	-2.62008	2e-06	0.31467
	-2.62007	2e-06	0.314639
	-2.62006	2e-06	0.314535
	-2.62005	2e-06	0.314485
	-2.62004	2e-06	0.314499
	-2.62003	2e-06	0.314139
	-2.62002	2e-06	0.314122
	-2.62001	2e-06	0.314214
	-2.62	2e-06	0.314097
	-2.61999	2e-06	0.314007
	-2.61998	2e-06	0.314089
	-2.61997	2e-06	0.313742
	-2.61996	2e-06	0.313856
	-2.61995	2e-06	0.313967
	-2.61994	2e-06	0.313924
	-2.61993	2e-06	0.313875
	-2.61992	2e-06	0.313887
	-2.61991	2e-06	0.31384
	-2.6199	2e-06	0.313913
	-2.61989	2e-06	0.313847
	-2.61988	2e-06	0.313745
	-2.61987	2e-06	0.313658
	-2.61986	2e-06	0.313559
	-2.61985	2e-06	0.3135
	-2.61984	2e-06	0.313494
	-2.61983	2e-06	0.313384
	-2.61982	2e-06	0.313313
	-2.61981	2e-06	0.313297
	-2.6198	2e-06	0.313123
	-2.61979	2e-06	0.312829
	-2.61978	2e-06	0.313259
	-2.61977	2e-06	0.312943
	-2.61976	2e-06	0.312933
	-2.61975	2e-06	0.312796
	-2.61974	2e-06	0.31269
	-2.61973	2e-06	0.312464
	-2.61972	2e-06	0.312546
	-2.61971	2e-06	0.312296
	-2.6197	2e-06	0.312273
	-2.61969	2e-06	0.312232
	-2.61968	2e-06	0.312194
	-2.61967	2e-06	0.312008
	-2.61966	2e-06	0.312081
	-2.61965	2e-06	0.311998
	-2.61964	2e-06	0.31199
	-2.61963	2e-06	0.31182
	-2.61962	2e-06	0.311918
	-2.61961	2e-06	0.311828
	-2.6196	2e-06	0.31186
	-2.61959	2e-06	0.311902
	-2.61958	2e-06	0.311927
	-2.61957	2e-06	0.311519
	-2.61956	2e-06	0.311526
	-2.61955	2e-06	0.311536
	-2.61954	2e-06	0.31137
	-2.61953	2e-06	0.311644
	-2.61952	2e-06	0.311681
	-2.61951	2e-06	0.311531
	-2.6195	2e-06	0.311302
	-2.61949	2e-06	0.311328
	-2.61948	2e-06	0.310999
	-2.61947	2e-06	0.311112
	-2.61946	2e-06	0.310932
	-2.61945	2e-06	0.310856
	-2.61944	2e-06	0.310685
	-2.61943	2e-06	0.310562
	-2.61942	2e-06	0.310583
	-2.61941	2e-06	0.310361
	-2.6194	2e-06	0.310421
	-2.61939	2e-06	0.310352
	-2.61938	2e-06	0.310477
	-2.61937	2e-06	0.310043
	-2.61936	2e-06	0.310017
	-2.61935	2e-06	0.309953
	-2.61934	2e-06	0.309931
	-2.61933	2e-06	0.309697
	-2.61932	2e-06	0.309631
	-2.61931	2e-06	0.309505
	-2.6193	2e-06	0.309337
	-2.61929	2e-06	0.309081
	-2.61928	2e-06	0.309222
	-2.61927	2e-06	0.309259
	-2.61926	2e-06	0.30918
	-2.61925	2e-06	0.308914
	-2.61924	2e-06	0.308917
	-2.61923	2e-06	0.308843
	-2.61922	2e-06	0.308869
	-2.61921	2e-06	0.308822
	-2.6192	2e-06	0.308791
	-2.61919	2e-06	0.308555
	-2.61918	2e-06	0.308491
	-2.61917	2e-06	0.308263
	-2.61916	2e-06	0.308298
	-2.61915	2e-06	0.308188
	-2.61914	2e-06	0.308139
	-2.61913	2e-06	0.308156
	-2.61912	2e-06	0.308003
	-2.61911	2e-06	0.308005
	-2.6191	2e-06	0.307876
	-2.61909	2e-06	0.30789
	-2.61908	2e-06	0.307704
	-2.61907	2e-06	0.307732
	-2.61906	2e-06	0.307491
	-2.61905	2e-06	0.307391
	-2.61904	2e-06	0.307478
	-2.61903	2e-06	0.307413
	-2.61902	2e-06	0.307264
	-2.61901	2e-06	0.307204
	-2.619	2e-06	0.307044
	-2.61899	2e-06	0.307088
	-2.61898	2e-06	0.307427
	-2.61897	2e-06	0.307061
	-2.61896	2e-06	0.306884
	-2.61895	2e-06	0.30676
	-2.61894	2e-06	0.306454
	-2.61893	2e-06	0.306277
	-2.61892	2e-06	0.306203
	-2.61891	2e-06	0.306083
	-2.6189	2e-06	0.305959
	-2.61889	2e-06	0.305808
	-2.61888	2e-06	0.305766
	-2.61887	2e-06	0.305714
	-2.61886	2e-06	0.305552
	-2.61885	2e-06	0.305534
	-2.61884	2e-06	0.305515
	-2.61883	2e-06	0.305305
	-2.61882	2e-06	0.305191
	-2.61881	2e-06	0.304958
	-2.6188	2e-06	0.305198
	-2.61879	2e-06	0.305123
	-2.61878	2e-06	0.305408
	-2.61877	2e-06	0.304989
	-2.61876	2e-06	0.304849
	-2.61875	2e-06	0.304654
	-2.61874	2e-06	0.304527
	-2.61873	2e-06	0.30438
	-2.61872	2e-06	0.304309
	-2.61871	2e-06	0.30419
	-2.6187	2e-06	0.303986
	-2.61869	2e-06	0.303698
	-2.61868	2e-06	0.303577
	-2.61867	2e-06	0.303462
	-2.61866	2e-06	0.303322
	-2.61865	2e-06	0.303208
	-2.61864	2e-06	0.303175
	-2.61863	2e-06	0.302992
	-2.61862	2e-06	0.302901
	-2.61861	2e-06	0.302827
	-2.6186	2e-06	0.302625
	-2.61859	2e-06	0.302502
	-2.61858	2e-06	0.302616
	-2.61857	2e-06	0.302236
	-2.61856	2e-06	0.302083
	-2.61855	2e-06	0.301899
	-2.61854	2e-06	0.3018
	-2.61853	2e-06	0.301552
	-2.61852	2e-06	0.301482
	-2.61851	2e-06	0.301382
	-2.6185	2e-06	0.301127
	-2.61849	2e-06	0.301206
	-2.61848	2e-06	0.300966
	-2.61847	2e-06	0.30101
	-2.61846	2e-06	0.300878
	-2.61845	2e-06	0.300889
	-2.61844	2e-06	0.300735
	-2.61843	2e-06	0.300533
	-2.61842	2e-06	0.300587
	-2.61841	2e-06	0.30042
	-2.6184	2e-06	0.300187
	-2.61839	2e-06	0.299989
	-2.61838	2e-06	0.299999
	-2.61837	2e-06	0.299571
	-2.61836	2e-06	0.299497
	-2.61835	2e-06	0.29941
	-2.61834	2e-06	0.2993
	-2.61833	2e-06	0.299083
	-2.61832	2e-06	0.29891
	-2.61831	2e-06	0.298869
	-2.6183	2e-06	0.298822
	-2.61829	2e-06	0.298569
	-2.61828	2e-06	0.298251
	-2.61827	2e-06	0.298141
	-2.61826	2e-06	0.297974
	-2.61825	2e-06	0.297832
	-2.61824	2e-06	0.297773
	-2.61823	2e-06	0.297672
	-2.61822	2e-06	0.297454
	-2.61821	2e-06	0.297228
	-2.6182	2e-06	0.297052
	-2.61819	2e-06	0.296954
	-2.61818	2e-06	0.297035
	-2.61817	2e-06	0.296668
	-2.61816	2e-06	0.296497
	-2.61815	2e-06	0.296372
	-2.61814	2e-06	0.296103
	-2.61813	2e-06	0.295894
	-2.61812	2e-06	0.295644
	-2.61811	2e-06	0.295647
	-2.6181	2e-06	0.295348
	-2.61809	2e-06	0.295038
	-2.61808	2e-06	0.294765
	-2.61807	2e-06	0.294574
	-2.61806	2e-06	0.294533
	-2.61805	2e-06	0.294409
	-2.61804	2e-06	0.294194
	-2.61803	2e-06	0.293822
	-2.61802	2e-06	0.293665
	-2.61801	2e-06	0.293436
	-2.618	2e-06	0.293194
	-2.61799	2e-06	0.292854
	-2.61798	2e-06	0.292884
	-2.61797	2e-06	0.292401
	-2.61796	2e-06	0.292114
	-2.61795	2e-06	0.291908
	-2.61794	2e-06	0.291781
	-2.61793	2e-06	0.291736
	-2.61792	2e-06	0.291531
	-2.61791	2e-06	0.291236
	-2.6179	2e-06	0.29107
	-2.61789	2e-06	0.290754
	-2.61788	2e-06	0.290471
	-2.61787	2e-06	0.290327
	-2.61786	2e-06	0.290101
	-2.61785	2e-06	0.289845
	-2.61784	2e-06	0.289834
	-2.61783	2e-06	0.289429
	-2.61782	2e-06	0.289374
	-2.61781	2e-06	0.288862
	-2.6178	2e-06	0.288588
	-2.61779	2e-06	0.288327
	-2.61778	2e-06	0.288237
	-2.61777	2e-06	0.287785
	-2.61776	2e-06	0.287669
	-2.61775	2e-06	0.287723
	-2.61774	2e-06	0.287444
	-2.61773	2e-06	0.287278
	-2.61772	2e-06	0.286826
	-2.61771	2e-06	0.286521
	-2.6177	2e-06	0.2863
	-2.61769	2e-06	0.285966
	-2.61768	2e-06	0.285788
	-2.61767	2e-06	0.285527
	-2.61766	2e-06	0.285267
	-2.61765	2e-06	0.285036
	-2.61764	2e-06	0.284689
	-2.61763	2e-06	0.284464
	-2.61762	2e-06	0.284232
	-2.61761	2e-06	0.283897
	-2.6176	2e-06	0.283614
	-2.61759	2e-06	0.28326
	-2.61758	2e-06	0.283201
	-2.61757	2e-06	0.282631
	-2.61756	2e-06	0.282495
	-2.61755	2e-06	0.282069
	-2.61754	2e-06	0.281701
	-2.61753	2e-06	0.28137
	-2.61752	2e-06	0.281111
	-2.61751	2e-06	0.280859
	-2.6175	2e-06	0.280567
	-2.61749	2e-06	0.280145
	-2.61748	2e-06	0.279706
	-2.61747	2e-06	0.279268
	-2.61746	2e-06	0.278911
	-2.61745	2e-06	0.278562
	-2.61744	2e-06	0.278387
	-2.61743	2e-06	0.277961
	-2.61742	2e-06	0.277455
	-2.61741	2e-06	0.276992
	-2.6174	2e-06	0.276441
	-2.61739	2e-06	0.276037
	-2.61738	2e-06	0.275969
	-2.61737	2e-06	0.275324
	-2.61736	2e-06	0.274879
	-2.61735	2e-06	0.274464
	-2.61734	2e-06	0.274054
	-2.61733	2e-06	0.273602
	-2.61732	2e-06	0.273425
	-2.61731	2e-06	0.273064
	-2.6173	2e-06	0.272592
	-2.61729	2e-06	0.27216
	-2.61728	2e-06	0.271686
	-2.61727	2e-06	0.271231
	-2.61726	2e-06	0.270705
	-2.61725	2e-06	0.270273
	-2.61724	2e-06	0.269635
	-2.61723	2e-06	0.269139
	-2.61722	2e-06	0.26862
	-2.61721	2e-06	0.268266
	-2.6172	2e-06	0.267707
	-2.61719	2e-06	0.267207
	-2.61718	2e-06	0.266869
	-2.61717	2e-06	0.266692
	-2.61716	2e-06	0.266142
	-2.61715	2e-06	0.265595
	-2.61714	2e-06	0.26516
	-2.61713	2e-06	0.264686
	-2.61712	2e-06	0.264027
	-2.61711	2e-06	0.263599
	-2.6171	2e-06	0.263114
	-2.61709	2e-06	0.262313
	-2.61708	2e-06	0.261885
	-2.61707	2e-06	0.26127
	-2.61706	2e-06	0.260734
	-2.61705	2e-06	0.260176
	-2.61704	2e-06	0.259804
	-2.61703	2e-06	0.259146
	-2.61702	2e-06	0.258659
	-2.61701	2e-06	0.258179
	-2.617	2e-06	0.257635
	-2.61699	2e-06	0.257149
	-2.61698	2e-06	0.257064
	-2.61697	2e-06	0.256288
	-2.61696	2e-06	0.255948
	-2.61695	2e-06	0.255439
	-2.61694	2e-06	0.254725
	-2.61693	2e-06	0.254101
	-2.61692	2e-06	0.253588
	-2.61691	2e-06	0.253
	-2.6169	2e-06	0.252601
	-2.61689	2e-06	0.252038
	-2.61688	2e-06	0.251547
	-2.61687	2e-06	0.250801
	-2.61686	2e-06	0.250057
	-2.61685	2e-06	0.249387
	-2.61684	2e-06	0.248879
	-2.61683	2e-06	0.248504
	-2.61682	2e-06	0.248
	-2.61681	2e-06	0.247484
	-2.6168	2e-06	0.246843
	-2.61679	2e-06	0.246264
	-2.61678	2e-06	0.24577
	-2.61677	2e-06	0.245001
	-2.61676	2e-06	0.244157
	-2.61675	2e-06	0.243612
	-2.61674	2e-06	0.242918
	-2.61673	2e-06	0.242348
	-2.61672	2e-06	0.241619
	-2.61671	2e-06	0.241169
	-2.6167	2e-06	0.240779
	-2.61669	2e-06	0.240152
	-2.61668	2e-06	0.239525
	-2.61667	2e-06	0.238815
	-2.61666	2e-06	0.238105
	-2.61665	2e-06	0.237484
	-2.61664	2e-06	0.236991
	-2.61663	2e-06	0.236292
	-2.61662	2e-06	0.235826
	-2.61661	2e-06	0.235248
	-2.6166	2e-06	0.234775
	-2.61659	2e-06	0.234055
	-2.61658	2e-06	0.233711
	-2.61657	2e-06	0.232736
	-2.61656	2e-06	0.232179
	-2.61655	2e-06	0.231609
	-2.61654	2e-06	0.230963
	-2.61653	2e-06	0.230488
	-2.61652	2e-06	0.229898
	-2.61651	2e-06	0.229188
	-2.6165	2e-06	0.228735
	-2.61649	2e-06	0.228176
	-2.61648	2e-06	0.227571
	-2.61647	2e-06	0.227128
	-2.61646	2e-06	0.22669
	-2.61645	2e-06	0.226214
	-2.61644	2e-06	0.225599
	-2.61643	2e-06	0.224985
	-2.61642	2e-06	0.224157
	-2.61641	2e-06	0.223878
	-2.6164	2e-06	0.223423
	-2.61639	2e-06	0.222964
	-2.61638	2e-06	0.222791
	-2.61637	2e-06	0.221919
	-2.61636	2e-06	0.221522
	-2.61635	2e-06	0.221031
	-2.61634	2e-06	0.220717
	-2.61633	2e-06	0.219981
	-2.61632	2e-06	0.219454
	-2.61631	2e-06	0.21887
	-2.6163	2e-06	0.218438
	-2.61629	2e-06	0.218003
	-2.61628	2e-06	0.217825
	-2.61627	2e-06	0.217425
	-2.61626	2e-06	0.21676
	-2.61625	2e-06	0.216315
	-2.61624	2e-06	0.215922
	-2.61623	2e-06	0.21562
	-2.61622	2e-06	0.215283
	-2.61621	2e-06	0.215008
	-2.6162	2e-06	0.214584
	-2.61619	2e-06	0.214111
	-2.61618	2e-06	0.213214
	-2.61617	2e-06	0.21264
	-2.61616	2e-06	0.212353
	-2.61615	2e-06	0.211992
	-2.61614	2e-06	0.211604
	-2.61613	2e-06	0.211155
	-2.61612	2e-06	0.210729
	-2.61611	2e-06	0.210412
	-2.6161	2e-06	0.210354
	-2.61609	2e-06	0.209985
	-2.61608	2e-06	0.209536
	-2.61607	2e-06	0.209288
	-2.61606	2e-06	0.208991
	-2.61605	2e-06	0.208565
	-2.61604	2e-06	0.208288
	-2.61603	2e-06	0.208129
	-2.61602	2e-06	0.207787
	-2.61601	2e-06	0.207509
	-2.616	2e-06	0.207189
	-2.61599	2e-06	0.206622
	-2.61598	2e-06	0.206635
	-2.61597	2e-06	0.206262
	-2.61596	2e-06	0.206034
	-2.61595	2e-06	0.205847
	-2.61594	2e-06	0.20554
	-2.61593	2e-06	0.20498
	-2.61592	2e-06	0.20471
	-2.61591	2e-06	0.204359
	-2.6159	2e-06	0.204208
	-2.61589	2e-06	0.203862
	-2.61588	2e-06	0.203679
	-2.61587	2e-06	0.2036
	-2.61586	2e-06	0.203313
	-2.61585	2e-06	0.203199
	-2.61584	2e-06	0.202734
	-2.61583	2e-06	0.202651
	-2.61582	2e-06	0.202411
	-2.61581	2e-06	0.202182
	-2.6158	2e-06	0.201846
	-2.61579	2e-06	0.201876
	-2.61578	2e-06	0.201821
	-2.61577	2e-06	0.201611
	-2.61576	2e-06	0.20139
	-2.61575	2e-06	0.201349
	-2.61574	2e-06	0.201158
	-2.61573	2e-06	0.201258
	-2.61572	2e-06	0.201153
	-2.61571	2e-06	0.200993
	-2.6157	2e-06	0.200814
	-2.61569	2e-06	0.200504
	-2.61568	2e-06	0.200604
	-2.61567	2e-06	0.200544
	-2.61566	2e-06	0.200659
	-2.61565	2e-06	0.20034
	-2.61564	2e-06	0.200261
	-2.61563	2e-06	0.200094
	-2.61562	2e-06	0.199946
	-2.61561	2e-06	0.199775
	-2.6156	2e-06	0.199849
	-2.61559	2e-06	0.199765
	-2.61558	2e-06	0.199936
	-2.61557	2e-06	0.199654
	-2.61556	2e-06	0.199528
	-2.61555	2e-06	0.199577
	-2.61554	2e-06	0.199338
	-2.61553	2e-06	0.199225
	-2.61552	2e-06	0.199318
	-2.61551	2e-06	0.199231
	-2.6155	2e-06	0.198995
	-2.61549	2e-06	0.199072
	-2.61548	2e-06	0.198906
	-2.61547	2e-06	0.198762
	-2.61546	2e-06	0.198526
	-2.61545	2e-06	0.198678
	-2.61544	2e-06	0.198624
	-2.61543	2e-06	0.199053
	-2.61542	2e-06	0.199071
	-2.61541	2e-06	0.199111
	-2.6154	2e-06	0.199005
	-2.61539	2e-06	0.198853
	-2.61538	2e-06	0.199217
	-2.61537	2e-06	0.199033
	-2.61536	2e-06	0.199393
	-2.61535	2e-06	0.1994
	-2.61534	2e-06	0.199518
	-2.61533	2e-06	0.199363
	-2.61532	2e-06	0.199567
	-2.61531	2e-06	0.199582
	-2.6153	2e-06	0.199691
	-2.61529	2e-06	0.1996
	-2.61528	2e-06	0.19984
	-2.61527	2e-06	0.200042
	-2.61526	2e-06	0.200166
	-2.61525	2e-06	0.200203
	-2.61524	2e-06	0.200092
	-2.61523	2e-06	0.200175
	-2.61522	2e-06	0.200197
	-2.61521	2e-06	0.200181
	-2.6152	2e-06	0.200378
	-2.61519	2e-06	0.200532
	-2.61518	2e-06	0.200671
	-2.61517	2e-06	0.200695
	-2.61516	2e-06	0.200722
	-2.61515	2e-06	0.200755
	-2.61514	2e-06	0.200795
	-2.61513	2e-06	0.200739
	-2.61512	2e-06	0.200852
	-2.61511	2e-06	0.201
	-2.6151	2e-06	0.20108
	-2.61509	2e-06	0.20133
	-2.61508	2e-06	0.200699
	-2.61507	2e-06	0.200482
	-2.61506	2e-06	0.200549
	-2.61505	2e-06	0.200691
	-2.61504	2e-06	0.200708
	-2.61503	2e-06	0.200874
	-2.61502	2e-06	0.200847
	-2.61501	2e-06	0.200917
	-2.615	2e-06	0.200956
	-2.61499	2e-06	0.201037
	-2.61498	2e-06	0.201137
	-2.61497	2e-06	0.201082
	-2.61496	2e-06	0.201034
	-2.61495	2e-06	0.201243
	-2.61494	2e-06	0.201596
	-2.61493	2e-06	0.201856
	-2.61492	2e-06	0.201974
	-2.61491	2e-06	0.202049
	-2.6149	2e-06	0.202153
	-2.61489	2e-06	0.202258
	-2.61488	2e-06	0.202429
	-2.61487	2e-06	0.202729
	-2.61486	2e-06	0.202915
	-2.61485	2e-06	0.202952
	-2.61484	2e-06	0.202886
	-2.61483	2e-06	0.203037
	-2.61482	2e-06	0.203151
	-2.61481	2e-06	0.203518
	-2.6148	2e-06	0.203644
	-2.61479	2e-06	0.203891
	-2.61478	2e-06	0.204167
	-2.61477	2e-06	0.204123
	-2.61476	2e-06	0.204048
	-2.61475	2e-06	0.204442
	-2.61474	2e-06	0.204665
	-2.61473	2e-06	0.20456
	-2.61472	2e-06	0.204677
	-2.61471	2e-06	0.20473
	-2.6147	2e-06	0.205094
	-2.61469	2e-06	0.205112
	-2.61468	2e-06	0.205472
	-2.61467	2e-06	0.205468
	-2.61466	2e-06	0.205713
	-2.61465	2e-06	0.20586
	-2.61464	2e-06	0.205891
	-2.61463	2e-06	0.20611
	-2.61462	2e-06	0.206347
	-2.61461	2e-06	0.206577
	-2.6146	2e-06	0.206712
	-2.61459	2e-06	0.206863
	-2.61458	2e-06	0.207106
	-2.61457	2e-06	0.207236
	-2.61456	2e-06	0.207387
	-2.61455	2e-06	0.207606
	-2.61454	2e-06	0.207925
	-2.61453	2e-06	0.207945
	-2.61452	2e-06	0.207992
	-2.61451	2e-06	0.208485
	-2.6145	2e-06	0.208627
	-2.61449	2e-06	0.208852
	-2.61448	2e-06	0.209073
	-2.61447	2e-06	0.209312
	-2.61446	2e-06	0.209438
	-2.61445	2e-06	0.2097
	-2.61444	2e-06	0.209886
	-2.61443	2e-06	0.210043
	-2.61442	2e-06	0.210207
	-2.61441	2e-06	0.210361
	-2.6144	2e-06	0.210639
	-2.61439	2e-06	0.210748
	-2.61438	2e-06	0.211032
	-2.61437	2e-06	0.210906
	-2.61436	2e-06	0.211025
	-2.61435	2e-06	0.211057
	-2.61434	2e-06	0.211472
	-2.61433	2e-06	0.211419
	-2.61432	2e-06	0.211576
	-2.61431	2e-06	0.211671
	-2.6143	2e-06	0.211817
	-2.61429	2e-06	0.211718
	-2.61428	2e-06	0.211854
	-2.61427	2e-06	0.211993
	-2.61426	2e-06	0.212136
	-2.61425	2e-06	0.212451
	-2.61424	2e-06	0.212586
	-2.61423	2e-06	0.212793
	-2.61422	2e-06	0.212967
	-2.61421	2e-06	0.213048
	-2.6142	2e-06	0.213304
	-2.61419	2e-06	0.213615
	-2.61418	2e-06	0.213774
	-2.61417	2e-06	0.213945
	-2.61416	2e-06	0.214226
	-2.61415	2e-06	0.214525
	-2.61414	2e-06	0.214885
	-2.61413	2e-06	0.215051
	-2.61412	2e-06	0.215179
	-2.61411	2e-06	0.215348
	-2.6141	2e-06	0.215387
	-2.61409	2e-06	0.216189
	-2.61408	2e-06	0.216727
	-2.61407	2e-06	0.217009
	-2.61406	2e-06	0.217098
	-2.61405	2e-06	0.217205
	-2.61404	2e-06	0.216654
	-2.61403	2e-06	0.216907
	-2.61402	2e-06	0.217003
	-2.61401	2e-06	0.217422
	-2.614	2e-06	0.217666
	-2.61399	2e-06	0.218101
	-2.61398	2e-06	0.218353
	-2.61397	2e-06	0.218459
	-2.61396	2e-06	0.218528
	-2.61395	2e-06	0.218749
	-2.61394	2e-06	0.218809
	-2.61393	2e-06	0.218895
	-2.61392	2e-06	0.219068
	-2.61391	2e-06	0.21929
	-2.6139	2e-06	0.219587
	-2.61389	2e-06	0.219728
	-2.61388	2e-06	0.219922
	-2.61387	2e-06	0.220003
	-2.61386	2e-06	0.22023
	-2.61385	2e-06	0.220413
	-2.61384	2e-06	0.220442
	-2.61383	2e-06	0.220727
	-2.61382	2e-06	0.220901
	-2.61381	2e-06	0.221055
	-2.6138	2e-06	0.221159
	-2.61379	2e-06	0.221281
	-2.61378	2e-06	0.221479
	-2.61377	2e-06	0.221774
	-2.61376	2e-06	0.222319
	-2.61375	2e-06	0.222487
	-2.61374	2e-06	0.222822
	-2.61373	2e-06	0.222869
	-2.61372	2e-06	0.223081
	-2.61371	2e-06	0.223088
	-2.6137	2e-06	0.223315
	-2.61369	2e-06	0.223483
	-2.61368	2e-06	0.223796
	-2.61367	2e-06	0.223962
	-2.61366	2e-06	0.224208
	-2.61365	2e-06	0.224518
	-2.61364	2e-06	0.224767
	-2.61363	2e-06	0.225032
	-2.61362	2e-06	0.225201
	-2.61361	2e-06	0.225423
	-2.6136	2e-06	0.225611
	-2.61359	2e-06	0.225862
	-2.61358	2e-06	0.226218
	-2.61357	2e-06	0.226512
	-2.61356	2e-06	0.226728
	-2.61355	2e-06	0.226754
	-2.61354	2e-06	0.226835
	-2.61353	2e-06	0.227224
	-2.61352	2e-06	0.227402
	-2.61351	2e-06	0.22769
	-2.6135	2e-06	0.227984
	-2.61349	2e-06	0.228064
	-2.61348	2e-06	0.228251
	-2.61347	2e-06	0.228446
	-2.61346	2e-06	0.228636
	-2.61345	2e-06	0.228768
	-2.61344	2e-06	0.229049
	-2.61343	2e-06	0.229321
	-2.61342	2e-06	0.229336
	-2.61341	2e-06	0.229595
	-2.6134	2e-06	0.229925
	-2.61339	2e-06	0.230198
	-2.61338	2e-06	0.230412
	-2.61337	2e-06	0.230611
	-2.61336	2e-06	0.230857
	-2.61335	2e-06	0.230973
	-2.61334	2e-06	0.231475
	-2.61333	2e-06	0.23162
	-2.61332	2e-06	0.231853
	-2.61331	2e-06	0.232166
	-2.6133	2e-06	0.23244
	-2.61329	2e-06	0.232592
	-2.61328	2e-06	0.23296
	-2.61327	2e-06	0.233288
	-2.61326	2e-06	0.233496
	-2.61325	2e-06	0.233681
	-2.61324	2e-06	0.233866
	-2.61323	2e-06	0.234134
	-2.61322	2e-06	0.234325
	-2.61321	2e-06	0.234347
	-2.6132	2e-06	0.234928
	-2.61319	2e-06	0.235226
	-2.61318	2e-06	0.235443
	-2.61317	2e-06	0.235649
	-2.61316	2e-06	0.235822
	-2.61315	2e-06	0.236048
	-2.61314	2e-06	0.236317
	-2.61313	2e-06	0.236313
	-2.61312	2e-06	0.236557
	-2.61311	2e-06	0.236828
	-2.6131	2e-06	0.237046
	-2.61309	2e-06	0.237147
	-2.61308	2e-06	0.237348
	-2.61307	2e-06	0.237652
	-2.61306	2e-06	0.237849
	-2.61305	2e-06	0.238568
	-2.61304	2e-06	0.238815
	-2.61303	2e-06	0.239227
	-2.61302	2e-06	0.2394
	-2.61301	2e-06	0.239581
	-2.613	2e-06	0.239592
	-2.61299	2e-06	0.239675
	-2.61298	2e-06	0.239868
	-2.61297	2e-06	0.240034
	-2.61296	2e-06	0.240477
	-2.61295	2e-06	0.240669
	-2.61294	2e-06	0.241031
	-2.61293	2e-06	0.241108
	-2.61292	2e-06	0.241244
	-2.61291	2e-06	0.241374
	-2.6129	2e-06	0.2417
	-2.61289	2e-06	0.24191
	-2.61288	2e-06	0.242249
	-2.61287	2e-06	0.242606
	-2.61286	2e-06	0.242722
	-2.61285	2e-06	0.243138
	-2.61284	2e-06	0.243314
	-2.61283	2e-06	0.243699
	-2.61282	2e-06	0.243905
	-2.61281	2e-06	0.244059
	-2.6128	2e-06	0.244258
	-2.61279	2e-06	0.244762
	-2.61278	2e-06	0.244705
	-2.61277	2e-06	0.244503
	-2.61276	2e-06	0.2447
	-2.61275	2e-06	0.244941
	-2.61274	2e-06	0.245124
	-2.61273	2e-06	0.245309
	-2.61272	2e-06	0.246004
	-2.61271	2e-06	0.246285
	-2.6127	2e-06	0.246392
	-2.61269	2e-06	0.246505
	-2.61268	2e-06	0.246631
	-2.61267	2e-06	0.246789
	-2.61266	2e-06	0.246962
	-2.61265	2e-06	0.247214
	-2.61264	2e-06	0.247543
	-2.61263	2e-06	0.24778
	-2.61262	2e-06	0.247937
	-2.61261	2e-06	0.248142
	-2.6126	2e-06	0.248429
	-2.61259	2e-06	0.24863
	-2.61258	2e-06	0.248822
	-2.61257	2e-06	0.249041
	-2.61256	2e-06	0.249324
	-2.61255	2e-06	0.249717
	-2.61254	2e-06	0.249849
	-2.61253	2e-06	0.249852
	-2.61252	2e-06	0.250107
	-2.61251	2e-06	0.25017
	-2.6125	2e-06	0.250469
	-2.61249	2e-06	0.250586
	-2.61248	2e-06	0.250987
	-2.61247	2e-06	0.251371
	-2.61246	2e-06	0.251675
	-2.61245	2e-06	0.251699
	-2.61244	2e-06	0.251991
	-2.61243	2e-06	0.252422
	-2.61242	2e-06	0.25258
	-2.61241	2e-06	0.252913
	-2.6124	2e-06	0.253154
	-2.61239	2e-06	0.253433
	-2.61238	2e-06	0.253565
	-2.61237	2e-06	0.253713
	-2.61236	2e-06	0.254102
	-2.61235	2e-06	0.253877
	-2.61234	2e-06	0.254163
	-2.61233	2e-06	0.254229
	-2.61232	2e-06	0.254362
	-2.61231	2e-06	0.254416
	-2.6123	2e-06	0.254609
	-2.61229	2e-06	0.254874
	-2.61228	2e-06	0.255074
	-2.61227	2e-06	0.255252
	-2.61226	2e-06	0.255343
	-2.61225	2e-06	0.255351
	-2.61224	2e-06	0.255501
	-2.61223	2e-06	0.25591
	-2.61222	2e-06	0.256364
	-2.61221	2e-06	0.256286
	-2.6122	2e-06	0.256412
	-2.61219	2e-06	0.256632
	-2.61218	2e-06	0.256914
	-2.61217	2e-06	0.257118
	-2.61216	2e-06	0.257279
	-2.61215	2e-06	0.257543
	-2.61214	2e-06	0.257897
	-2.61213	2e-06	0.257943
	-2.61212	2e-06	0.258117
	-2.61211	2e-06	0.25853
	-2.6121	2e-06	0.258833
	-2.61209	2e-06	0.259129
	-2.61208	2e-06	0.259333
	-2.61207	2e-06	0.259528
	-2.61206	2e-06	0.259895
	-2.61205	2e-06	0.260267
	-2.61204	2e-06	0.260511
	-2.61203	2e-06	0.260849
	-2.61202	2e-06	0.261042
	-2.61201	2e-06	0.261284
	-2.612	2e-06	0.261734
	-2.61199	2e-06	0.262176
	-2.61198	2e-06	0.262558
	-2.61197	2e-06	0.262619
	-2.61196	2e-06	0.263
	-2.61195	2e-06	0.263179
	-2.61194	2e-06	0.263534
	-2.61193	2e-06	0.263586
	-2.61192	2e-06	0.263868
	-2.61191	2e-06	0.26393
	-2.6119	2e-06	0.26418
	-2.61189	2e-06	0.264231
	-2.61188	2e-06	0.264255
	-2.61187	2e-06	0.264518
	-2.61186	2e-06	0.264749
	-2.61185	2e-06	0.264964
	-2.61184	2e-06	0.264915
	-2.61183	2e-06	0.265159
	-2.61182	2e-06	0.265329
	-2.61181	2e-06	0.265623
	-2.6118	2e-06	0.265855
	-2.61179	2e-06	0.2667
	-2.61178	2e-06	0.266917
	-2.61177	2e-06	0.267109
	-2.61176	2e-06	0.267285
	-2.61175	2e-06	0.267699
	-2.61174	2e-06	0.268129
	-2.61173	2e-06	0.267908
	-2.61172	2e-06	0.268104
	-2.61171	2e-06	0.268393
	-2.6117	2e-06	0.268782
	-2.61169	2e-06	0.26909
	-2.61168	2e-06	0.269422
	-2.61167	2e-06	0.269683
	-2.61166	2e-06	0.269926
	-2.61165	2e-06	0.269889
	-2.61164	2e-06	0.270106
	-2.61163	2e-06	0.270527
	-2.61162	2e-06	0.270907
	-2.61161	2e-06	0.27121
	-2.6116	2e-06	0.271442
	-2.61159	2e-06	0.271543
	-2.61158	2e-06	0.271765
	-2.61157	2e-06	0.272043
	-2.61156	2e-06	0.272338
	-2.61155	2e-06	0.272472
	-2.61154	2e-06	0.272883
	-2.61153	2e-06	0.272881
	-2.61152	2e-06	0.273161
	-2.61151	2e-06	0.273468
	-2.6115	2e-06	0.273998
	-2.61149	2e-06	0.274345
	-2.61148	2e-06	0.274416
	-2.61147	2e-06	0.274714
	-2.61146	2e-06	0.274992
	-2.61145	2e-06	0.27508
	-2.61144	2e-06	0.275298
	-2.61143	2e-06	0.275812
	-2.61142	2e-06	0.275992
	-2.61141	2e-06	0.276134
	-2.6114	2e-06	0.276242
	-2.61139	2e-06	0.276514
	-2.61138	2e-06	0.276805
	-2.61137	2e-06	0.277034
	-2.61136	2e-06	0.277808
	-2.61135	2e-06	0.278082
	-2.61134	2e-06	0.278266
	-2.61133	2e-06	0.278365
	-2.61132	2e-06	0.278622
	-2.61131	2e-06	0.2792
	-2.6113	2e-06	0.279408
	-2.61129	2e-06	0.279632
	-2.61128	2e-06	0.279847
	-2.61127	2e-06	0.280147
	-2.61126	2e-06	0.280584
	-2.61125	2e-06	0.280975
	-2.61124	2e-06	0.281123
	-2.61123	2e-06	0.281422
	-2.61122	2e-06	0.281702
	-2.61121	2e-06	0.281864
	-2.6112	2e-06	0.282221
	-2.61119	2e-06	0.282461
	-2.61118	2e-06	0.282918
	-2.61117	2e-06	0.283329
	-2.61116	2e-06	0.28362
	-2.61115	2e-06	0.283796
	-2.61114	2e-06	0.284197
	-2.61113	2e-06	0.284277
	-2.61112	2e-06	0.284438
	-2.61111	2e-06	0.284662
	-2.6111	2e-06	0.284825
	-2.61109	2e-06	0.285066
	-2.61108	2e-06	0.28533
	-2.61107	2e-06	0.285611
	-2.61106	2e-06	0.285776
	-2.61105	2e-06	0.285987
	-2.61104	2e-06	0.286062
	-2.61103	2e-06	0.286401
	-2.61102	2e-06	0.286228
	-2.61101	2e-06	0.286354
	-2.611	2e-06	0.286802
	-2.61099	2e-06	0.287134
	-2.61098	2e-06	0.287337
	-2.61097	2e-06	0.287591
	-2.61096	2e-06	0.287737
	-2.61095	2e-06	0.287936
	-2.61094	2e-06	0.288386
	-2.61093	2e-06	0.288391
	-2.61092	2e-06	0.288676
	-2.61091	2e-06	0.288742
	-2.6109	2e-06	0.289044
	-2.61089	2e-06	0.289524
	-2.61088	2e-06	0.290087
	-2.61087	2e-06	0.290465
	-2.61086	2e-06	0.29066
	-2.61085	2e-06	0.291025
	-2.61084	2e-06	0.291259
	-2.61083	2e-06	0.292196
	-2.61082	2e-06	0.292438
	-2.61081	2e-06	0.292776
	-2.6108	2e-06	0.292682
	-2.61079	2e-06	0.292933
	-2.61078	2e-06	0.293216
	-2.61077	2e-06	0.293552
	-2.61076	2e-06	0.29371
	-2.61075	2e-06	0.293862
	-2.61074	2e-06	0.294374
	-2.61073	2e-06	0.294302
	-2.61072	2e-06	0.29433
	-2.61071	2e-06	0.294332
	-2.6107	2e-06	0.29477
	-2.61069	2e-06	0.29497
	-2.61068	2e-06	0.29529
	-2.61067	2e-06	0.295439
	-2.61066	2e-06	0.295725
	-2.61065	2e-06	0.295889
	-2.61064	2e-06	0.296047
	-2.61063	2e-06	0.296285
	-2.61062	2e-06	0.296548
	-2.61061	2e-06	0.296739
	-2.6106	2e-06	0.297011
	-2.61059	2e-06	0.297264
	-2.61058	2e-06	0.297523
	-2.61057	2e-06	0.297752
	-2.61056	2e-06	0.298171
	-2.61055	2e-06	0.298215
	-2.61054	2e-06	0.298575
	-2.61053	2e-06	0.298704
	-2.61052	2e-06	0.299001
	-2.61051	2e-06	0.299097
	-2.6105	2e-06	0.299068
	-2.61049	2e-06	0.299329
	-2.61048	2e-06	0.299412
	-2.61047	2e-06	0.299655
	-2.61046	2e-06	0.299902
	-2.61045	2e-06	0.300248
	-2.61044	2e-06	0.300171
	-2.61043	2e-06	0.300404
	-2.61042	2e-06	0.300573
	-2.61041	2e-06	0.300799
	-2.6104	2e-06	0.300961
	-2.61039	2e-06	0.301483
	-2.61038	2e-06	0.301593
	-2.61037	2e-06	0.301772
	-2.61036	2e-06	0.301971
	-2.61035	2e-06	0.302308
	-2.61034	2e-06	0.302664
	-2.61033	2e-06	0.302983
	-2.61032	2e-06	0.302916
	-2.61031	2e-06	0.303005
	-2.6103	2e-06	0.303161
	-2.61029	2e-06	0.303335
	-2.61028	2e-06	0.303471
	-2.61027	2e-06	0.303937
	-2.61026	2e-06	0.304148
	-2.61025	2e-06	0.304422
	-2.61024	2e-06	0.304499
	-2.61023	2e-06	0.304653
	-2.61022	2e-06	0.304949
	-2.61021	2e-06	0.305222
	-2.6102	2e-06	0.305342
	-2.61019	2e-06	0.305398
	-2.61018	2e-06	0.305376
	-2.61017	2e-06	0.305526
	-2.61016	2e-06	0.305623
	-2.61015	2e-06	0.305837
	-2.61014	2e-06	0.30611
	-2.61013	2e-06	0.30629
	-2.61012	2e-06	0.306477
	-2.61011	2e-06	0.306634
	-2.6101	2e-06	0.306821
	-2.61009	2e-06	0.307157
	-2.61008	2e-06	0.307427
	-2.61007	2e-06	0.307569
	-2.61006	2e-06	0.307714
	-2.61005	2e-06	0.307933
	-2.61004	2e-06	0.307972
	-2.61003	2e-06	0.308602
	-2.61002	2e-06	0.308901
	-2.61001	2e-06	0.308938
	-2.61	2e-06	0.308993
	-2.60999	2e-06	0.309193
	-2.60998	2e-06	0.309265
	-2.60997	2e-06	0.309568
	-2.60996	2e-06	0.309902
	-2.60995	2e-06	0.310066
	-2.60994	2e-06	0.310521
	-2.60993	2e-06	0.310495
	-2.60992	2e-06	0.310711
	-2.60991	2e-06	0.310847
	-2.6099	2e-06	0.310991
	-2.60989	2e-06	0.310941
	-2.60988	2e-06	0.31094
	-2.60987	2e-06	0.311253
	-2.60986	2e-06	0.311208
	-2.60985	2e-06	0.311321
	-2.60984	2e-06	0.311036
	-2.60983	2e-06	0.311215
	-2.60982	2e-06	0.31113
	-2.60981	2e-06	0.311262
	-2.6098	2e-06	0.311328
	-2.60979	2e-06	0.311508
	-2.60978	2e-06	0.311692
	-2.60977	2e-06	0.312019
	-2.60976	2e-06	0.312084
	-2.60975	2e-06	0.311921
	-2.60974	2e-06	0.312102
	-2.60973	2e-06	0.31237
	-2.60972	2e-06	0.312673
	-2.60971	2e-06	0.312615
	-2.6097	2e-06	0.31268
	-2.60969	2e-06	0.312728
	-2.60968	2e-06	0.312683
	-2.60967	2e-06	0.312815
	-2.60966	2e-06	0.312923
	-2.60965	2e-06	0.313131
	-2.60964	2e-06	0.313114
	-2.60963	2e-06	0.31314
	-2.60962	2e-06	0.313286
	-2.60961	2e-06	0.313305
	-2.6096	2e-06	0.313412
	-2.60959	2e-06	0.314024
	-2.60958	2e-06	0.31401
	-2.60957	2e-06	0.314067
	-2.60956	2e-06	0.314248
	-2.60955	2e-06	0.31428
	-2.60954	2e-06	0.314541
	-2.60953	2e-06	0.314557
	-2.60952	2e-06	0.314565
	-2.60951	2e-06	0.314587
	-2.6095	2e-06	0.314683
	-2.60949	2e-06	0.314741
	-2.60948	2e-06	0.314739
	-2.60947	2e-06	0.314894
	-2.60946	2e-06	0.314951
	-2.60945	2e-06	0.315078
	-2.60944	2e-06	0.315088
	-2.60943	2e-06	0.315195
	-2.60942	2e-06	0.315389
	-2.60941	2e-06	0.315664
	-2.6094	2e-06	0.315484
	-2.60939	2e-06	0.31556
	-2.60938	2e-06	0.315595
	-2.60937	2e-06	0.315628
	-2.60936	2e-06	0.315797
	-2.60935	2e-06	0.315842
	-2.60934	2e-06	0.315963
	-2.60933	2e-06	0.316007
	-2.60932	2e-06	0.316186
	-2.60931	2e-06	0.316199
	-2.6093	2e-06	0.316247
	-2.60929	2e-06	0.316449
	-2.60928	2e-06	0.316314
	-2.60927	2e-06	0.316441
	-2.60926	2e-06	0.316392
	-2.60925	2e-06	0.316465
	-2.60924	2e-06	0.316395
	-2.60923	2e-06	0.31646
	-2.60922	2e-06	0.31646
	-2.60921	2e-06	0.316558
	-2.6092	2e-06	0.316657
	-2.60919	2e-06	0.316732
	-2.60918	2e-06	0.31664
	-2.60917	2e-06	0.316938
	-2.60916	2e-06	0.317437
	-2.60915	2e-06	0.317673
	-2.60914	2e-06	0.317641
	-2.60913	2e-06	0.317711
	-2.60912	2e-06	0.317714
	-2.60911	2e-06	0.317779
	-2.6091	2e-06	0.31769
	-2.60909	2e-06	0.31754
	-2.60908	2e-06	0.317523
	-2.60907	2e-06	0.31724
	-2.60906	2e-06	0.317096
	-2.60905	2e-06	0.317407
	-2.60904	2e-06	0.317381
	-2.60903	2e-06	0.317343
	-2.60902	2e-06	0.317147
	-2.60901	2e-06	0.317186
	-2.609	2e-06	0.317138
	-2.60899	2e-06	0.317083
	-2.60898	2e-06	0.317222
	-2.60897	2e-06	0.317247
	-2.60896	2e-06	0.317332
	-2.60895	2e-06	0.317132
	-2.60894	2e-06	0.317293
	-2.60893	2e-06	0.317308
	-2.60892	2e-06	0.317433
	-2.60891	2e-06	0.317457
	-2.6089	2e-06	0.317519
	-2.60889	2e-06	0.317423
	-2.60888	2e-06	0.31722
	-2.60887	2e-06	0.317467
	-2.60886	2e-06	0.317551
	-2.60885	2e-06	0.317561
	-2.60884	2e-06	0.317486
	-2.60883	2e-06	0.317636
	-2.60882	2e-06	0.317525
	-2.60881	2e-06	0.317616
	-2.6088	2e-06	0.31756
	-2.60879	2e-06	0.317598
	-2.60878	2e-06	0.317427
	-2.60877	2e-06	0.31758
	-2.60876	2e-06	0.317651
	-2.60875	2e-06	0.317748
	-2.60874	2e-06	0.317708
	-2.60873	2e-06	0.318116
	-2.60872	2e-06	0.318107
	-2.60871	2e-06	0.318078
	-2.6087	2e-06	0.318082
	-2.60869	2e-06	0.318163
	-2.60868	2e-06	0.318319
	-2.60867	2e-06	0.31833
	-2.60866	2e-06	0.318273
	-2.60865	2e-06	0.318367
	-2.60864	2e-06	0.318427
	-2.60863	2e-06	0.318426
	-2.60862	2e-06	0.318509
	-2.60861	2e-06	0.318569
	-2.6086	2e-06	0.31802
	-2.60859	2e-06	0.318166
	-2.60858	2e-06	0.318166
	-2.60857	2e-06	0.318163
	-2.60856	2e-06	0.318067
	-2.60855	2e-06	0.318121
	-2.60854	2e-06	0.318099
	-2.60853	2e-06	0.318134
	-2.60852	2e-06	0.318263
	-2.60851	2e-06	0.318204
	-2.6085	2e-06	0.31818
	-2.60849	2e-06	0.318242
	-2.60848	2e-06	0.318215
	-2.60847	2e-06	0.318088
	-2.60846	2e-06	0.3181
	-2.60845	2e-06	0.318011
	-2.60844	2e-06	0.318213
	-2.60843	2e-06	0.318456
	-2.60842	2e-06	0.318338
	-2.60841	2e-06	0.31831
	-2.6084	2e-06	0.318232
	-2.60839	2e-06	0.318083
	-2.60838	2e-06	0.318182
	-2.60837	2e-06	0.318292
	-2.60836	2e-06	0.318379
	-2.60835	2e-06	0.318288
	-2.60834	2e-06	0.318301
	-2.60833	2e-06	0.31794
	-2.60832	2e-06	0.318091
	-2.60831	2e-06	0.318022
	-2.6083	2e-06	0.317307
	-2.60829	2e-06	0.317215
	-2.60828	2e-06	0.317026
	-2.60827	2e-06	0.316993
	-2.60826	2e-06	0.316971
	-2.60825	2e-06	0.317077
	-2.60824	2e-06	0.317051
	-2.60823	2e-06	0.317019
	-2.60822	2e-06	0.317034
	-2.60821	2e-06	0.316898
	-2.6082	2e-06	0.316892
	-2.60819	2e-06	0.316933
	-2.60818	2e-06	0.316986
	-2.60817	2e-06	0.31656
	-2.60816	2e-06	0.316485
	-2.60815	2e-06	0.316419
	-2.60814	2e-06	0.316341
	-2.60813	2e-06	0.316378
	-2.60812	2e-06	0.31621
	-2.60811	2e-06	0.316164
	-2.6081	2e-06	0.316164
	-2.60809	2e-06	0.316104
	-2.60808	2e-06	0.316432
	-2.60807	2e-06	0.316499
	-2.60806	2e-06	0.316247
	-2.60805	2e-06	0.316239
	-2.60804	2e-06	0.316057
	-2.60803	2e-06	0.316573
	-2.60802	2e-06	0.316521
	-2.60801	2e-06	0.316354
	-2.608	2e-06	0.316345
	-2.60799	2e-06	0.316144
	-2.60798	2e-06	0.316093
	-2.60797	2e-06	0.316112
	-2.60796	2e-06	0.316018
	-2.60795	2e-06	0.315958
	-2.60794	2e-06	0.316024
	-2.60793	2e-06	0.316021
	-2.60792	2e-06	0.315936
	-2.60791	2e-06	0.315834
	-2.6079	2e-06	0.315652
	-2.60789	2e-06	0.315774
	-2.60788	2e-06	0.315625
	-2.60787	2e-06	0.315655
	-2.60786	2e-06	0.315395
	-2.60785	2e-06	0.315404
	-2.60784	2e-06	0.31503
	-2.60783	2e-06	0.315208
	-2.60782	2e-06	0.315157
	-2.60781	2e-06	0.315152
	-2.6078	2e-06	0.315036
	-2.60779	2e-06	0.314943
	-2.60778	2e-06	0.314749
	-2.60777	2e-06	0.314757
	-2.60776	2e-06	0.314936
	-2.60775	2e-06	0.314968
	-2.60774	2e-06	0.314485
	-2.60773	2e-06	0.314247
	-2.60772	2e-06	0.314168
	-2.60771	2e-06	0.313957
	-2.6077	2e-06	0.314009
	-2.60769	2e-06	0.313982
	-2.60768	2e-06	0.313966
	-2.60767	2e-06	0.313871
	-2.60766	2e-06	0.313696
	-2.60765	2e-06	0.313659
	-2.60764	2e-06	0.313575
	-2.60763	2e-06	0.313635
	-2.60762	2e-06	0.313504
	-2.60761	2e-06	0.313512
	-2.6076	2e-06	0.313286
	-2.60759	2e-06	0.313229
	-2.60758	2e-06	0.313287
	-2.60757	2e-06	0.31361
	-2.60756	2e-06	0.313468
	-2.60755	2e-06	0.313499
	-2.60754	2e-06	0.313473
	-2.60753	2e-06	0.313294
	-2.60752	2e-06	0.31317
	-2.60751	2e-06	0.313098
	-2.6075	2e-06	0.313168
	-2.60749	2e-06	0.313136
	-2.60748	2e-06	0.313145
	-2.60747	2e-06	0.313132
	-2.60746	2e-06	0.313029
	-2.60745	2e-06	0.312899
	-2.60744	2e-06	0.312697
	-2.60743	2e-06	0.312749
	-2.60742	2e-06	0.312718
	-2.60741	2e-06	0.312546
	-2.6074	2e-06	0.312606
	-2.60739	2e-06	0.312399
	-2.60738	2e-06	0.31222
	-2.60737	2e-06	0.312126
	-2.60736	2e-06	0.312199
	-2.60735	2e-06	0.312132
	-2.60734	2e-06	0.312278
	-2.60733	2e-06	0.311977
	-2.60732	2e-06	0.311979
	-2.60731	2e-06	0.312573
	-2.6073	2e-06	0.312491
	-2.60729	2e-06	0.312349
	-2.60728	2e-06	0.312116
	-2.60727	2e-06	0.312194
	-2.60726	2e-06	0.312031
	-2.60725	2e-06	0.312052
	-2.60724	2e-06	0.311877
	-2.60723	2e-06	0.311771
	-2.60722	2e-06	0.311614
	-2.60721	2e-06	0.311634
	-2.6072	2e-06	0.311252
	-2.60719	2e-06	0.311087
	-2.60718	2e-06	0.311014
	-2.60717	2e-06	0.311017
	-2.60716	2e-06	0.310881
	-2.60715	2e-06	0.310879
	-2.60714	2e-06	0.310703
	-2.60713	2e-06	0.310736
	-2.60712	2e-06	0.310632
	-2.60711	2e-06	0.310492
	-2.6071	2e-06	0.31042
	-2.60709	2e-06	0.310257
	-2.60708	2e-06	0.31018
	-2.60707	2e-06	0.310262
	-2.60706	2e-06	0.31013
	-2.60705	2e-06	0.310179
	-2.60704	2e-06	0.309607
	-2.60703	2e-06	0.30961
	-2.60702	2e-06	0.309749
	-2.60701	2e-06	0.309824
	-2.607	2e-06	0.309849
	-2.60699	2e-06	0.309585
	-2.60698	2e-06	0.309366
	-2.60697	2e-06	0.309234
	-2.60696	2e-06	0.309394
	-2.60695	2e-06	0.309262
	-2.60694	2e-06	0.309014
	-2.60693	2e-06	0.309001
	-2.60692	2e-06	0.308897
	-2.60691	2e-06	0.308962
	-2.6069	2e-06	0.308825
	-2.60689	2e-06	0.308775
	-2.60688	2e-06	0.308655
	-2.60687	2e-06	0.308647
	-2.60686	2e-06	0.308331
	-2.60685	2e-06	0.308357
	-2.60684	2e-06	0.308291
	-2.60683	2e-06	0.308333
	-2.60682	2e-06	0.308215
	-2.60681	2e-06	0.308079
	-2.6068	2e-06	0.308077
	-2.60679	2e-06	0.307972
	-2.60678	2e-06	0.307904
	-2.60677	2e-06	0.307776
	-2.60676	2e-06	0.307646
	-2.60675	2e-06	0.307477
	-2.60674	2e-06	0.307622
	-2.60673	2e-06	0.307541
	-2.60672	2e-06	0.307524
	-2.60671	2e-06	0.307406
	-2.6067	2e-06	0.307145
	-2.60669	2e-06	0.306944
	-2.60668	2e-06	0.306783
	-2.60667	2e-06	0.306735
	-2.60666	2e-06	0.306757
	-2.60665	2e-06	0.30674
	-2.60664	2e-06	0.306592
	-2.60663	2e-06	0.306597
	-2.60662	2e-06	0.306297
	-2.60661	2e-06	0.306309
	-2.6066	2e-06	0.306144
	-2.60659	2e-06	0.306064
	-2.60658	2e-06	0.305819
	-2.60657	2e-06	0.305622
	-2.60656	2e-06	0.305427
	-2.60655	2e-06	0.305127
	-2.60654	2e-06	0.305024
	-2.60653	2e-06	0.305122
	-2.60652	2e-06	0.305076
	-2.60651	2e-06	0.304931
	-2.6065	2e-06	0.304788
	-2.60649	2e-06	0.304604
	-2.60648	2e-06	0.304349
	-2.60647	2e-06	0.304565
	-2.60646	2e-06	0.304376
	-2.60645	2e-06	0.304091
	-2.60644	2e-06	0.303747
	-2.60643	2e-06	0.30364
	-2.60642	2e-06	0.303582
	-2.60641	2e-06	0.303348
	-2.6064	2e-06	0.303329
	-2.60639	2e-06	0.303107
	-2.60638	2e-06	0.302915
	-2.60637	2e-06	0.302538
	-2.60636	2e-06	0.302435
	-2.60635	2e-06	0.302458
	-2.60634	2e-06	0.302465
	-2.60633	2e-06	0.302551
	-2.60632	2e-06	0.302425
	-2.60631	2e-06	0.302338
	-2.6063	2e-06	0.302309
	-2.60629	2e-06	0.302337
	-2.60628	2e-06	0.302202
	-2.60627	2e-06	0.302184
	-2.60626	2e-06	0.301948
	-2.60625	2e-06	0.301784
	-2.60624	2e-06	0.301643
	-2.60623	2e-06	0.301865
	-2.60622	2e-06	0.301748
	-2.60621	2e-06	0.301901
	-2.6062	2e-06	0.30178
	-2.60619	2e-06	0.301649
	-2.60618	2e-06	0.301388
	-2.60617	2e-06	0.301385
	-2.60616	2e-06	0.301286
	-2.60615	2e-06	0.301261
	-2.60614	2e-06	0.301179
	-2.60613	2e-06	0.301161
	-2.60612	2e-06	0.301062
	-2.60611	2e-06	0.300974
	-2.6061	2e-06	0.300848
	-2.60609	2e-06	0.300789
	-2.60608	2e-06	0.300559
	-2.60607	2e-06	0.300387
	-2.60606	2e-06	0.300176
	-2.60605	2e-06	0.300027
	-2.60604	2e-06	0.299856
	-2.60603	2e-06	0.299844
	-2.60602	2e-06	0.299567
	-2.60601	2e-06	0.299333
	-2.606	2e-06	0.299119
	-2.60599	2e-06	0.299071
	-2.60598	2e-06	0.299138
	-2.60597	2e-06	0.298577
	-2.60596	2e-06	0.298448
	-2.60595	2e-06	0.2984
	-2.60594	2e-06	0.298164
	-2.60593	2e-06	0.298145
	-2.60592	2e-06	0.298131
	-2.60591	2e-06	0.298125
	-2.6059	2e-06	0.297973
	-2.60589	2e-06	0.297588
	-2.60588	2e-06	0.297375
	-2.60587	2e-06	0.297525
	-2.60586	2e-06	0.2977
	-2.60585	2e-06	0.297603
	-2.60584	2e-06	0.297309
	-2.60583	2e-06	0.297263
	-2.60582	2e-06	0.297118
	-2.60581	2e-06	0.297038
	-2.6058	2e-06	0.296948
	-2.60579	2e-06	0.29668
	-2.60578	2e-06	0.296457
	-2.60577	2e-06	0.296333
	-2.60576	2e-06	0.296152
	-2.60575	2e-06	0.295947
	-2.60574	2e-06	0.295794
	-2.60573	2e-06	0.295895
	-2.60572	2e-06	0.295839
	-2.60571	2e-06	0.295636
	-2.6057	2e-06	0.295618
	-2.60569	2e-06	0.295508
	-2.60568	2e-06	0.295183
	-2.60567	2e-06	0.294927
	-2.60566	2e-06	0.294669
	-2.60565	2e-06	0.294484
	-2.60564	2e-06	0.294116
	-2.60563	2e-06	0.294256
	-2.60562	2e-06	0.293942
	-2.60561	2e-06	0.294114
	-2.6056	2e-06	0.293779
	-2.60559	2e-06	0.293746
	-2.60558	2e-06	0.293615
	-2.60557	2e-06	0.293452
	-2.60556	2e-06	0.293462
	-2.60555	2e-06	0.293442
	-2.60554	2e-06	0.292979
	-2.60553	2e-06	0.292828
	-2.60552	2e-06	0.292617
	-2.60551	2e-06	0.292185
	-2.6055	2e-06	0.292085
	-2.60549	2e-06	0.292126
	-2.60548	2e-06	0.291881
	-2.60547	2e-06	0.291806
	-2.60546	2e-06	0.291671
	-2.60545	2e-06	0.291551
	-2.60544	2e-06	0.291277
	-2.60543	2e-06	0.291337
	-2.60542	2e-06	0.291202
	-2.60541	2e-06	0.290949
	-2.6054	2e-06	0.290782
	-2.60539	2e-06	0.290672
	-2.60538	2e-06	0.290691
	-2.60537	2e-06	0.29052
	-2.60536	2e-06	0.290231
	-2.60535	2e-06	0.289939
	-2.60534	2e-06	0.289623
	-2.60533	2e-06	0.289492
	-2.60532	2e-06	0.289309
	-2.60531	2e-06	0.289133
	-2.6053	2e-06	0.288953
	-2.60529	2e-06	0.288639
	-2.60528	2e-06	0.288407
	-2.60527	2e-06	0.28821
	-2.60526	2e-06	0.287959
	-2.60525	2e-06	0.287641
	-2.60524	2e-06	0.287399
	-2.60523	2e-06	0.287143
	-2.60522	2e-06	0.287126
	-2.60521	2e-06	0.286634
	-2.6052	2e-06	0.286249
	-2.60519	2e-06	0.286026
	-2.60518	2e-06	0.285799
	-2.60517	2e-06	0.285505
	-2.60516	2e-06	0.285105
	-2.60515	2e-06	0.285101
	-2.60514	2e-06	0.284803
	-2.60513	2e-06	0.284675
	-2.60512	2e-06	0.284411
	-2.60511	2e-06	0.283881
	-2.6051	2e-06	0.283731
	-2.60509	2e-06	0.283527
	-2.60508	2e-06	0.283418
	-2.60507	2e-06	0.283473
	-2.60506	2e-06	0.283304
	-2.60505	2e-06	0.283115
	-2.60504	2e-06	0.282702
	-2.60503	2e-06	0.282546
	-2.60502	2e-06	0.282017
	-2.60501	2e-06	0.281861
	-2.605	2e-06	0.281758
	-2.60499	2e-06	0.28161
	-2.60498	2e-06	0.281599
	-2.60497	2e-06	0.281251
	-2.60496	2e-06	0.280815
	-2.60495	2e-06	0.280562
	-2.60494	2e-06	0.280219
	-2.60493	2e-06	0.279844
	-2.60492	2e-06	0.279341
	-2.60491	2e-06	0.278944
	-2.6049	2e-06	0.278678
	-2.60489	2e-06	0.278213
	-2.60488	2e-06	0.277788
	-2.60487	2e-06	0.277321
	-2.60486	2e-06	0.276992
	-2.60485	2e-06	0.276595
	-2.60484	2e-06	0.276073
	-2.60483	2e-06	0.275798
	-2.60482	2e-06	0.275211
	-2.60481	2e-06	0.274822
	-2.6048	2e-06	0.274531
	-2.60479	2e-06	0.274095
	-2.60478	2e-06	0.273595
	-2.60477	2e-06	0.273005
	-2.60476	2e-06	0.272698
	-2.60475	2e-06	0.272458
	-2.60474	2e-06	0.271918
	-2.60473	2e-06	0.2715
	-2.60472	2e-06	0.270959
	-2.60471	2e-06	0.270339
	-2.6047	2e-06	0.269953
	-2.60469	2e-06	0.269744
	-2.60468	2e-06	0.268885
	-2.60467	2e-06	0.268657
	-2.60466	2e-06	0.268187
	-2.60465	2e-06	0.267808
	-2.60464	2e-06	0.267203
	-2.60463	2e-06	0.267106
	-2.60462	2e-06	0.266368
	-2.60461	2e-06	0.265998
	-2.6046	2e-06	0.26531
	-2.60459	2e-06	0.264816
	-2.60458	2e-06	0.264238
	-2.60457	2e-06	0.26393
	-2.60456	2e-06	0.2633
	-2.60455	2e-06	0.263003
	-2.60454	2e-06	0.262381
	-2.60453	2e-06	0.261971
	-2.60452	2e-06	0.261573
	-2.60451	2e-06	0.261203
	-2.6045	2e-06	0.260345
	-2.60449	2e-06	0.259563
	-2.60448	2e-06	0.258823
	-2.60447	2e-06	0.258256
	-2.60446	2e-06	0.257672
	-2.60445	2e-06	0.25722
	-2.60444	2e-06	0.256574
	-2.60443	2e-06	0.256098
	-2.60442	2e-06	0.255514
	-2.60441	2e-06	0.255322
	-2.6044	2e-06	0.254771
	-2.60439	2e-06	0.254071
	-2.60438	2e-06	0.253523
	-2.60437	2e-06	0.252923
	-2.60436	2e-06	0.252573
	-2.60435	2e-06	0.251896
	-2.60434	2e-06	0.251269
	-2.60433	2e-06	0.250669
	-2.60432	2e-06	0.25009
	-2.60431	2e-06	0.249473
	-2.6043	2e-06	0.248931
	-2.60429	2e-06	0.248278
	-2.60428	2e-06	0.247648
	-2.60427	2e-06	0.247208
	-2.60426	2e-06	0.246771
	-2.60425	2e-06	0.246323
	-2.60424	2e-06	0.245735
	-2.60423	2e-06	0.245148
	-2.60422	2e-06	0.244702
	-2.60421	2e-06	0.244149
	-2.6042	2e-06	0.243516
	-2.60419	2e-06	0.242968
	-2.60418	2e-06	0.24244
	-2.60417	2e-06	0.24186
	-2.60416	2e-06	0.241018
	-2.60415	2e-06	0.240396
	-2.60414	2e-06	0.23979
	-2.60413	2e-06	0.239382
	-2.60412	2e-06	0.239041
	-2.60411	2e-06	0.238359
	-2.6041	2e-06	0.237525
	-2.60409	2e-06	0.236794
	-2.60408	2e-06	0.23594
	-2.60407	2e-06	0.235738
	-2.60406	2e-06	0.235086
	-2.60405	2e-06	0.234509
	-2.60404	2e-06	0.233835
	-2.60403	2e-06	0.233662
	-2.60402	2e-06	0.233084
	-2.60401	2e-06	0.232375
	-2.604	2e-06	0.23177
	-2.60399	2e-06	0.231203
	-2.60398	2e-06	0.230696
	-2.60397	2e-06	0.230189
	-2.60396	2e-06	0.229637
	-2.60395	2e-06	0.228951
	-2.60394	2e-06	0.228483
	-2.60393	2e-06	0.228006
	-2.60392	2e-06	0.22751
	-2.60391	2e-06	0.226854
	-2.6039	2e-06	0.226605
	-2.60389	2e-06	0.226115
	-2.60388	2e-06	0.225568
	-2.60387	2e-06	0.224962
	-2.60386	2e-06	0.22453
	-2.60385	2e-06	0.223983
	-2.60384	2e-06	0.223298
	-2.60383	2e-06	0.223219
	-2.60382	2e-06	0.222745
	-2.60381	2e-06	0.222183
	-2.6038	2e-06	0.221712
	-2.60379	2e-06	0.221367
	-2.60378	2e-06	0.221152
	-2.60377	2e-06	0.220617
	-2.60376	2e-06	0.220152
	-2.60375	2e-06	0.219725
	-2.60374	2e-06	0.219204
	-2.60373	2e-06	0.218915
	-2.60372	2e-06	0.218582
	-2.60371	2e-06	0.218144
	-2.6037	2e-06	0.217627
	-2.60369	2e-06	0.217586
	-2.60368	2e-06	0.216942
	-2.60367	2e-06	0.216605
	-2.60366	2e-06	0.216228
	-2.60365	2e-06	0.215931
	-2.60364	2e-06	0.215388
	-2.60363	2e-06	0.215093
	-2.60362	2e-06	0.214732
	-2.60361	2e-06	0.214326
	-2.6036	2e-06	0.214009
	-2.60359	2e-06	0.213764
	-2.60358	2e-06	0.213259
	-2.60357	2e-06	0.212816
	-2.60356	2e-06	0.212511
	-2.60355	2e-06	0.212174
	-2.60354	2e-06	0.211721
	-2.60353	2e-06	0.211673
	-2.60352	2e-06	0.211216
	-2.60351	2e-06	0.211235
	-2.6035	2e-06	0.211044
	-2.60349	2e-06	0.210875
	-2.60348	2e-06	0.210573
	-2.60347	2e-06	0.210427
	-2.60346	2e-06	0.209967
	-2.60345	2e-06	0.209724
	-2.60344	2e-06	0.209417
	-2.60343	2e-06	0.209252
	-2.60342	2e-06	0.208677
	-2.60341	2e-06	0.208384
	-2.6034	2e-06	0.208291
	-2.60339	2e-06	0.207978
	-2.60338	2e-06	0.207695
	-2.60337	2e-06	0.20728
	-2.60336	2e-06	0.207074
	-2.60335	2e-06	0.206856
	-2.60334	2e-06	0.206486
	-2.60333	2e-06	0.206401
	-2.60332	2e-06	0.206201
	-2.60331	2e-06	0.205742
	-2.6033	2e-06	0.205426
	-2.60329	2e-06	0.205228
	-2.60328	2e-06	0.204938
	-2.60327	2e-06	0.2049
	-2.60326	2e-06	0.204511
	-2.60325	2e-06	0.204279
	-2.60324	2e-06	0.203782
	-2.60323	2e-06	0.20359
	-2.60322	2e-06	0.20353
	-2.60321	2e-06	0.20316
	-2.6032	2e-06	0.202903
	-2.60319	2e-06	0.202709
	-2.60318	2e-06	0.202795
	-2.60317	2e-06	0.202525
	-2.60316	2e-06	0.202475
	-2.60315	2e-06	0.202499
	-2.60314	2e-06	0.20228
	-2.60313	2e-06	0.202255
	-2.60312	2e-06	0.202008
	-2.60311	2e-06	0.202047
	-2.6031	2e-06	0.202125
	-2.60309	2e-06	0.202037
	-2.60308	2e-06	0.201611
	-2.60307	2e-06	0.201647
	-2.60306	2e-06	0.201451
	-2.60305	2e-06	0.201453
	-2.60304	2e-06	0.201251
	-2.60303	2e-06	0.201416
	-2.60302	2e-06	0.20126
	-2.60301	2e-06	0.201198
	-2.603	2e-06	0.201177
	-2.60299	2e-06	0.201106
	-2.60298	2e-06	0.201187
	-2.60297	2e-06	0.200997
	-2.60296	2e-06	0.201024
	-2.60295	2e-06	0.200908
	-2.60294	2e-06	0.200815
	-2.60293	2e-06	0.200808
	-2.60292	2e-06	0.200872
	-2.60291	2e-06	0.200872
	-2.6029	2e-06	0.200921
	-2.60289	2e-06	0.200775
	-2.60288	2e-06	0.200628
	-2.60287	2e-06	0.200587
	-2.60286	2e-06	0.200579
	-2.60285	2e-06	0.20066
	-2.60284	2e-06	0.200354
	-2.60283	2e-06	0.200473
	-2.60282	2e-06	0.200507
	-2.60281	2e-06	0.200499
	-2.6028	2e-06	0.200316
	-2.60279	2e-06	0.200436
	-2.60278	2e-06	0.200476
	-2.60277	2e-06	0.20039
	-2.60276	2e-06	0.200297
	-2.60275	2e-06	0.200254
	-2.60274	2e-06	0.20022
	-2.60273	2e-06	0.20032
	-2.60272	2e-06	0.200545
	-2.60271	2e-06	0.200725
	-2.6027	2e-06	0.20066
	-2.60269	2e-06	0.200687
	-2.60268	2e-06	0.200678
	-2.60267	2e-06	0.200786
	-2.60266	2e-06	0.20081
	-2.60265	2e-06	0.200675
	-2.60264	2e-06	0.200524
	-2.60263	2e-06	0.200482
	-2.60262	2e-06	0.20052
	-2.60261	2e-06	0.200585
	-2.6026	2e-06	0.200615
	-2.60259	2e-06	0.200506
	-2.60258	2e-06	0.200774
	-2.60257	2e-06	0.200651
	-2.60256	2e-06	0.200776
	-2.60255	2e-06	0.200816
	-2.60254	2e-06	0.20072
	-2.60253	2e-06	0.200893
	-2.60252	2e-06	0.200874
	-2.60251	2e-06	0.200848
	-2.6025	2e-06	0.200792
	-2.60249	2e-06	0.200938
	-2.60248	2e-06	0.200982
	-2.60247	2e-06	0.201309
	-2.60246	2e-06	0.201261
	-2.60245	2e-06	0.201308
	-2.60244	2e-06	0.201178
	-2.60243	2e-06	0.20144
	-2.60242	2e-06	0.201639
	-2.60241	2e-06	0.201736
	-2.6024	2e-06	0.201979
	-2.60239	2e-06	0.202182
	-2.60238	2e-06	0.202339
	-2.60237	2e-06	0.202378
	-2.60236	2e-06	0.202555
	-2.60235	2e-06	0.202928
	-2.60234	2e-06	0.202914
	-2.60233	2e-06	0.203096
	-2.60232	2e-06	0.203386
	-2.60231	2e-06	0.203695
	-2.6023	2e-06	0.203993
	-2.60229	2e-06	0.204245
	-2.60228	2e-06	0.204113
	-2.60227	2e-06	0.204306
	-2.60226	2e-06	0.204312
	-2.60225	2e-06	0.204546
	-2.60224	2e-06	0.205023
	-2.60223	2e-06	0.20514
	-2.60222	2e-06	0.205548
	-2.60221	2e-06	0.205656
	-2.6022	2e-06	0.205709
	-2.60219	2e-06	0.205713
	-2.60218	2e-06	0.20612
	-2.60217	2e-06	0.206115
	-2.60216	2e-06	0.206136
	-2.60215	2e-06	0.206218
	-2.60214	2e-06	0.20628
	-2.60213	2e-06	0.206415
	-2.60212	2e-06	0.206517
	-2.60211	2e-06	0.206616
	-2.6021	2e-06	0.206782
	-2.60209	2e-06	0.206866
	-2.60208	2e-06	0.206747
	-2.60207	2e-06	0.206956
	-2.60206	2e-06	0.207065
	-2.60205	2e-06	0.207235
	-2.60204	2e-06	0.20722
	-2.60203	2e-06	0.207455
	-2.60202	2e-06	0.207536
	-2.60201	2e-06	0.207646
	-2.602	2e-06	0.207822
	-2.60199	2e-06	0.208004
	-2.60198	2e-06	0.208304
	-2.60197	2e-06	0.208406
	-2.60196	2e-06	0.208569
	-2.60195	2e-06	0.208731
	-2.60194	2e-06	0.208821
	-2.60193	2e-06	0.209176
	-2.60192	2e-06	0.209383
	-2.60191	2e-06	0.209492
	-2.6019	2e-06	0.209652
	-2.60189	2e-06	0.20987
	-2.60188	2e-06	0.210037
	-2.60187	2e-06	0.210149
	-2.60186	2e-06	0.210266
	-2.60185	2e-06	0.210462
	-2.60184	2e-06	0.21043
	-2.60183	2e-06	0.210679
	-2.60182	2e-06	0.210861
	-2.60181	2e-06	0.211117
	-2.6018	2e-06	0.211192
	-2.60179	2e-06	0.211392
	-2.60178	2e-06	0.211619
	-2.60177	2e-06	0.211743
	-2.60176	2e-06	0.211957
	-2.60175	2e-06	0.212208
	-2.60174	2e-06	0.212399
	-2.60173	2e-06	0.212425
	-2.60172	2e-06	0.212606
	-2.60171	2e-06	0.212778
	-2.6017	2e-06	0.212979
	-2.60169	2e-06	0.213142
	-2.60168	2e-06	0.213327
	-2.60167	2e-06	0.213487
	-2.60166	2e-06	0.213884
	-2.60165	2e-06	0.214053
	-2.60164	2e-06	0.214183
	-2.60163	2e-06	0.214504
	-2.60162	2e-06	0.214688
	-2.60161	2e-06	0.214927
	-2.6016	2e-06	0.215177
	-2.60159	2e-06	0.215176
	-2.60158	2e-06	0.215423
	-2.60157	2e-06	0.2156
	-2.60156	2e-06	0.215821
	-2.60155	2e-06	0.216123
	-2.60154	2e-06	0.216204
	-2.60153	2e-06	0.216443
	-2.60152	2e-06	0.216548
	-2.60151	2e-06	0.216928
	-2.6015	2e-06	0.217137
	-2.60149	2e-06	0.217531
	-2.60148	2e-06	0.217595
	-2.60147	2e-06	0.217891
[truncated: 522,291+ more rows]

[truncated: 23 more sheets: Figure 3d, Figure 3e, Figure 3f, Figure 3g, Figure 3h, Figure 3i, Figure 3j, Figure 3k, Figure 3l, Figure 3m, Figure 3n, Figure 3o, Figure 3p, Figure 4a, Figure 4b, Figure 4c, Figure 4d, Figure 4e, Figure 4f, Figure 4h …]
